# Supplementary material for: Adaptive traits of Nitrosocosmicus clade ammonia-oxidizing archaea
Source: mBio. 2024 Oct 3;15(11):e02169-24. doi: 10.1128/mbio.02169-24 (PMC11559005; doi:10.1128/mbio.02169-24)
Supplement: Data File S1 — General information for Fig. 1, core and unique genes, key genes, and glycosyltransferase. [file mbio.02169-24-s0001.xlsx]

## Sheet: General Info. for Fig. 1
Strain Name	Accession No.	Isolation	GC (%)	Genome size (bp)	Protein-coding sequences	Temp.	pH	AAI	rRNAs (16S, 23S, 5S)	Note
Ca. Nitrosocosmicus oleophilus MY3	NZ_CP012850	Soil	34.1	3430706	3249	30	7	100	7 (3, 3, 1)
Ca. Nitrosocosmicus hydrocola G61	CP017922	WWTP	33.9	2989777	3004	33	8	72.5	5 (2, 2, 1)
Ca. Nitrosocosmicus franklandus C13	GCA_900696045.1	Soil	34.1	2836447	3097	40	7	72.9	5 (2, 2, 1)
Ca. Nitrosocosmicus arcticus Kfb	NZ_VOAH00000000.1	Soil	34	2644479	2681	28	6	74	3 (1, 1, 1)
Ca. Nitrosocosmicus agrestis SS	VUYS00000000	Soil	33.41	3224403	3524	30	7	71.3	3 (1, 1, 2)
Nitrososphaera viennensis EN76	NZ_CP007536	Soil	52.7	2527938	2906	42	7.6	58	3 (1, 1, 1)
Ca. Nitrososphaera evergladensis SR1	CP007174.1	Soil	50.1	2954373	3281	37	7.5	55.1	3 (1, 1, 1)
Ca. Nitrososphaera gargensis Ga9.2	CP002408.1	Hot spring	48.3	2833868	3433	46	7.5	54.3	3 (1, 1, 1)
Ca. Nitrosocaldus cavascurensis SCU2	NZ_LT981265.1	Hot spring	41.6	1577284	1659	68	8	53.7	3 (1, 1, 1)
Ca. Nitrosocaldus islandicus 3F	NZ_CP024014.1	Hot spring	41.5	1617394	1697	70	8	53.2	3 (1, 1, 1)
Nitrosopumilus maritimus SCM1	CP000866.1	Marine	34.2	1645259	1907	31.5	7.3	49.6	3 (1, 1, 1)
Nitrosopumilus cobalaminigenes HCA1	NZ_CP026993.1	Marine	33	1563356	1868	25	7.3	45	3 (1, 1, 1)
Nitrosopumilus oxyclinae HCE1	NZ_CP026994.1	Marine	33.1	1585110	1851	25	7.3	40.3	3 (1, 1, 1)
Nitrosopumilus ureiphilus PS0	NZ_CP026995.1	Estuary	33.4	2171418	2529	26	6.8	42.8	3 (1, 1, 1)
Nitrosopumilus piranensis D3C	CP010868.1	Marine	33.8	1713078	2106	30	7.3	49.9	3 (1, 1, 1)
Nitrosopumilus adriaticus NF5	CP011070.1	Marine	33.4	1803090	2169	30	7.3	49.6	3 (1, 1, 1)
Ca. Nitrosomarinus catalina SPOT01	NZ_CP021324.1	Marine	31.4	1360076	1644	23	NA	49.7	3 (1, 1, 1)
Ca. Nitrosopumilus koreensis AR1	CP003842.1	Marine	34.2	1639964	1967	25	NA	49.8	3 (1, 1, 1)
Ca. Nitrosopumilus sediminis AR2	CP003843.1	Marine	33.6	1690905	2042	NA	NA	49.7	3 (1, 1, 1)
Ca. Nitrosopumilus sp. HMK28	NA	Marine	33.8	1610000	1908	NA	NA	49	3 (1, 1, 1)
Ca. Nitrosopumilus sp. HMK29	NA	Marine	33.4	1790000	2050	NA	NA	44.8	3 (1, 1, 1)
Ca. Nitrosopumilus zosterae NM25	NZ_AP026695.1	Marine	33.8	1775052	2057	30	7.1	45.6	3 (1, 1, 1)
Ca. Nitrosopumilus salarius BD31	GCA_000242875.3 (GenBank)	Estuary	33.8	1572957	1917	NA	NA	50	3 (1, 1, 1)
Ca. Nitrosopumilus koreense SJ	GCF_000328945.1	marine	34.2	1650825	2013	NA	NA	42.3	3 (1, 1, 1)
Ca. Nitrosopumilus sp. YT1	QOHP01000002	Marine	33.3	1330000	1713	NA	NA	41.9	1 (0, 0, 1)	5S rRNA only
Ca. Nitrosarchaeum limnium SFB1	GCA_000204585.1(GenBank)	Estuary	32.5	1772718	2038	22	NA	49.8	3 (1, 1, 1)	eukaryotic 5.8S rRNA contamination
Ca. Nitrosarchaeum limnium BG20	NZ_AHJG00000000.1	Estuary	32.5	1855559	2275	NA	NA	49.8	3 (1, 1, 1)
Nitrosarchaeum koreense MY1	GCA_000220175.2(GenBank)	Soil	32.7	1607695	1894	25	7	50	3 (1, 1, 1)
Ca. Nitrosopelagicus brevis CN25	CP007026.1	Marine	33.2	1232128	1455	22	NA	49.4	3 (1, 1, 1)
Ca. Cenarchaeum symbiosum A	DP000238.1	Marine	57.4	2045086	2017	10	NA	48.9	3 (1, 1, 1)
Ca. Nitrosotenuis chungbukensis MY2	NZ_CP130341.1	Soil	41.8	1767303	1998	30	7	50.3	3 (1, 1, 1)
Ca. Nitrosotenuis uzonensis N4	NZ_CBTY000000000	Hot spring	42.2	1636125	1894	37	7.5	53.2	3 (1, 1, 1)
Ca. Nitrosotenuis cloacae SAT1	NZ_CP011097.1	WWTP	41	1620156	1870	29	6	50.4	3 (1, 1, 1)
Ca. Nitrosotenuis aquariensis AQ6f	NZ_CP024808.1	Fresh water	42.2	1697207	1986	33	8.5	57	3 (1, 1, 1)
Ca. Nitrosotenuis sp. DW1	NZ_CP030846.1	Lake	41.3	1834835	2058	NA	NA	50.2	3 (1, 1, 1)
Ca. Nitrosotalea devanaterra Nd1	GCA_900065925.1(GenBank)	Soil	37.1	1805304	2067	30	5.3	53.2	3 (1, 1, 1)
Ca. Nitrosotalea okcheonensis CS	GCA_900177045.1(GenBank)	soil	37.5	1972585	2272	25	5	51.3	3 (1, 1, 1)
Ca. Nitrosotalea sinensis Nd2	GCF_900143675.1	Soil	37.4	717560	1849	35	5.3	50.8	3 (1, 1, 1)
Ca. Nitrosotalea bavarica SbT1	NZ_FUYK01000000	Wetland	36	1552995	1794	NA	NA	52.4	3 (1, 1, 1)
Nitrosomonas europaea ATCC19718	NC_004757.1	Sewage treatment plant	50.7	2812094	2541	25	7.5	NA	3 (1, 1, 1)

## Sheet: Nitrosocosmicus core gene
locus#	Gene Cluster	NCBI locus#	Function	Pfam acc	Pfam name
HMPIEDBD_00003	group_1333	NMY3_RS00020	hypothetical protein
HMPIEDBD_00005	group_18	NMY3_RS00030	hypothetical protein
HMPIEDBD_00006	group_2761	NMY3_RS00035	adenylate/guanylate cyclase domain-containing protein	PF00211.23	Guanylate_cyc
HMPIEDBD_00008	group_2760	NMY3_RS00045	hypothetical protein
HMPIEDBD_00013	group_2041	NMY3_RS00065	ion transporter	PF00520.34	Ion_trans
HMPIEDBD_00014	group_39	NMY3_RS00070	hypothetical protein
HMPIEDBD_00015	ogt	NMY3_RS00075	MGMT family protein	PF01035.23	DNA_binding_1
HMPIEDBD_00016	group_1338	NMY3_RS00080	DUF5320 domain-containing protein
HMPIEDBD_00017	group_2764	NMY3_RS00085	PadR family transcriptional regulator	PF03551.17	PadR
HMPIEDBD_00018	pknD_1	NMY3_RS00090	6-bladed beta-propeller	PF01436.24	NHL
HMPIEDBD_00019	sasA_4	NMY3_RS00095	sensor histidine kinase	PF00512.28	HisKA
HMPIEDBD_00036	nanT	NMY3_RS00180	MFS transporter	PF07690.19	MFS_1
HMPIEDBD_00037	slyA	NMY3_RS00185	MarR family transcriptional regulator	PF01047.25	MarR
HMPIEDBD_00039	group_2045	NMY3_RS00195	hypothetical protein
HMPIEDBD_00047	group_2766	NMY3_RS00230	hypothetical protein
HMPIEDBD_00048	group_892	NMY3_RS00235	adenylate/guanylate cyclase domain-containing protein	PF00211.23	Guanylate_cyc
HMPIEDBD_00069	group_2047	NMY3_RS00325	CbtA family protein	PF09490.13	CbtA
HMPIEDBD_00070	group_1159	NMY3_RS00330	CbtB domain-containing protein	PF09489.13	CbtB
HMPIEDBD_00071	group_3105	NMY3_RS00335	hypothetical protein	PF14544.9	DUF4443
HMPIEDBD_00079	group_2767	NMY3_RS00375	TMEM175 family protein	PF06736.14	TMEM175
HMPIEDBD_00081	group_2705	NMY3_RS00380	hypothetical protein
HMPIEDBD_00082	group_27	NMY3_RS00385	hypothetical protein
HMPIEDBD_00090	clcD	NMY3_RS00420	dienelactone hydrolase family protein	PF01738.21	DLH
HMPIEDBD_00097	group_2438	NMY3_RS00445	hypothetical protein
HMPIEDBD_00118	group_2768	NMY3_RS00520	SRPBCC domain-containing protein	PF10604.12	Polyketide_cyc2
HMPIEDBD_00146	cpnA_2	NMY3_RS00645	hypothetical protein
HMPIEDBD_00158	group_1749	NMY3_RS00705	cupin domain-containing protein
HMPIEDBD_00159	group_2076	NMY3_RS00710	DM13 domain-containing protein	PF10517.12	DM13
HMPIEDBD_00162	group_2777	NMY3_RS00725	hypothetical protein
HMPIEDBD_00188	group_2903	NMY3_RS00830	trypsin-like peptidase domain-containing protein	PF13365.9	Trypsin_2
HMPIEDBD_00390	dinG_2	NMY3_RS01695	helicase C-terminal domain-containing protein	PF06733.18	DEAD_2
HMPIEDBD_00391	tuf_1	NMY3_RS01700	EF-Tu/IF-2/RF-3 family GTPase	PF03144.28	GTP_EFTU_D2
HMPIEDBD_00392	cshA	NMY3_RS01705	DEAD/DEAH box helicase	PF00270.32	DEAD
HMPIEDBD_00393	group_1287	NMY3_RS01710	hypothetical protein
HMPIEDBD_00394	group_1529	NMY3_RS01715	hypothetical protein
HMPIEDBD_00395	group_2794	NMY3_RS01720	acyl-CoA thioesterase	PF03061.25	4HBT
HMPIEDBD_00396	group_2795	NMY3_RS01725	hypothetical protein
HMPIEDBD_00397	group_2796	NMY3_RS01730	hypothetical protein
HMPIEDBD_00398	group_1146	NMY3_RS01735	NAD(P)H-dependent oxidoreductase	PF03358.18	FMN_red
HMPIEDBD_00399	dpnM	NMY3_RS01740	Dam family site-specific DNA-(adenine-N6)-methyltransferase	PF02086.18	MethyltransfD12
HMPIEDBD_00400	TOP6A	NMY3_RS01745	hypothetical protein	PF04406.17	TP6A_N
HMPIEDBD_00401	TOP6B	NMY3_RS01750	DNA topoisomerase VI subunit B	PF02518.29	HATPase_c
HMPIEDBD_00402	group_2799	NMY3_RS01760	zinc-domain-containing protein
HMPIEDBD_00403	group_2800	NMY3_RS01765	S6e family ribosomal protein	PF01092.22	Ribosomal_S6e
HMPIEDBD_00404	selB	NMY3_RS01770	translation initiation factor IF-2 subunit gamma	PF00009.30	GTP_EFTU
HMPIEDBD_00405	group_2802	NMY3_RS01775	hypothetical protein
HMPIEDBD_00406	group_2803	NMY3_RS01780	MBL fold metallo-hydrolase	PF13483.9	Lactamase_B_3
HMPIEDBD_00407	group_1143	NMY3_RS01785	peptidylprolyl isomerase	PF02516.17	STT3
HMPIEDBD_00408	group_2804	NMY3_RS01790	deoxyhypusine synthase	PF01916.20	DS
HMPIEDBD_00409	group_2805	NMY3_RS01795	deoxyhypusine synthase	PF01916.20	DS
HMPIEDBD_00410	pyrI	NMY3_RS01800	aspartate carbamoyltransferase regulatory subunit	PF01948.21	PyrI
HMPIEDBD_00411	group_2806	NMY3_RS01805	CBS domain-containing protein	PF00571.31	CBS
HMPIEDBD_00412	group_2807	NMY3_RS01810	ribosome rescue protein RqcH	PF05833.14	NFACT_N
HMPIEDBD_00413	group_2808	NMY3_RS01815	hypothetical protein
HMPIEDBD_00414	cbiT	NMY3_RS01820	precorrin-6Y C5,15-methyltransferase (decarboxylating) subunit CbiT	PF13847.9	Methyltransf_31
HMPIEDBD_00415	cbiL	NMY3_RS01825	precorrin-2 C(20)-methyltransferase	PF00590.23	TP_methylase
HMPIEDBD_00416	cbiF	NMY3_RS01830	precorrin-4 C(11)-methyltransferase	PF00590.23	TP_methylase
HMPIEDBD_00417	group_2812	NMY3_RS01835	hypothetical protein
HMPIEDBD_00418	group_1763	NMY3_RS01840	hypothetical protein
HMPIEDBD_00419	group_2813	NMY3_RS01845	hypothetical protein
HMPIEDBD_00420	rnz	NMY3_RS01850	ribonuclease Z	PF00753.30	Lactamase_B
HMPIEDBD_00421	prs	NMY3_RS01855	ribose-phosphate diphosphokinase	PF13793.9	Pribosyltran_N
HMPIEDBD_00422	group_2816	NMY3_RS01860	hydantoinase/oxoprolinase family protein	PF05378.16	Hydant_A_N
HMPIEDBD_00424	murI	NMY3_RS01865	glutamate racemase	PF01177.25	Asp_Glu_race
HMPIEDBD_00425	mntR_1	NMY3_RS01870	metal-dependent transcriptional regulator	PF01325.22	Fe_dep_repress
HMPIEDBD_00426	group_2818	NMY3_RS01875	hypothetical protein
HMPIEDBD_00429	group_2819	NMY3_RS01890	hypothetical protein
HMPIEDBD_00430	group_2820	NMY3_RS01895	VTT domain-containing protein	PF09335.14	SNARE_assoc
HMPIEDBD_00431	group_1532	NMY3_RS01900	FTR1 family protein	PF03239.17	FTR1
HMPIEDBD_00433	group_1037	NMY3_RS01905	hypothetical protein
HMPIEDBD_00434	nrgA	NMY3_RS01910	ammonium transporter	PF00909.24	Ammonium_transp
HMPIEDBD_00436	tdh_1	NMY3_RS01920	alcohol dehydrogenase catalytic domain-containing protein	PF08240.15	ADH_N
HMPIEDBD_00437	group_2823	NMY3_RS01925	hypothetical protein
HMPIEDBD_00438	group_2824	NMY3_RS01930	multicopper oxidase domain-containing protein	PF07732.18	Cu-oxidase_3
HMPIEDBD_00443	group_2826	NMY3_RS01950	asparagine synthase C-terminal domain-containing protein	PF00733.24	Asn_synthase
HMPIEDBD_00444	group_2827	NMY3_RS01955	6-carboxytetrahydropterin synthase	PF01242.22	PTPS
HMPIEDBD_00445	valS	NMY3_RS01960	valine--tRNA ligase	PF00133.25	tRNA-synt_1
HMPIEDBD_00446	group_3771	NMY3_RS01965	hypothetical protein	PF20364.1	DUF6659
HMPIEDBD_00448	group_2829	NMY3_RS01970	discoidin domain-containing protein	PF00754.28	F5_F8_type_C
HMPIEDBD_00450	group_2830	NMY3_RS01975	hypothetical protein
HMPIEDBD_00451	group_2831	NMY3_RS01980	RidA family protein	PF14588.9	YjgF_endoribonc
HMPIEDBD_00452	petE_3	NMY3_RS01985	plastocyanin/azurin family copper-binding protein	PF00127.23	Copper-bind
HMPIEDBD_00453	group_2832	NMY3_RS01990	thioredoxin domain-containing protein	PF03190.18	Thioredox_DsbH
HMPIEDBD_00454	group_2833	NMY3_RS01995	hypothetical protein
HMPIEDBD_00455	group_4123	NMY3_RS02000	hypothetical protein
HMPIEDBD_00456	group_2834	NMY3_RS02005	hypothetical protein
HMPIEDBD_00457	group_2835	NMY3_RS02010	cell envelope integrity protein TolA
HMPIEDBD_00458	group_2836	NMY3_RS02015	RIO1 family regulatory kinase/ATPase	PF01163.25	RIO1
HMPIEDBD_00459	group_2837	NMY3_RS02020	CCA tRNA nucleotidyltransferase	PF01909.26	NTP_transf_2
HMPIEDBD_00461	cmk_1	NMY3_RS02030	AAA family ATPase	PF13238.9	AAA_18
HMPIEDBD_00462	group_2838	NMY3_RS02035	RNA-binding domain-containing protein	PF01877.20	RNA_binding
HMPIEDBD_00463	sseA	NMY3_RS02040	rhodanese-like domain-containing protein	PF00581.23	Rhodanese
HMPIEDBD_00464	sir	NMY3_RS02045	nitrite/sulfite reductase	PF03460.20	NIR_SIR_ferr
HMPIEDBD_00466	group_2841		hypothetical protein
HMPIEDBD_00467	group_2842	NMY3_RS02055	hypothetical protein
HMPIEDBD_00468	fosB	NMY3_RS02060	VOC family protein	PF00903.28	Glyoxalase
HMPIEDBD_00469	group_2844	NMY3_RS02065	FAD-binding oxidoreductase	PF01565.26	FAD_binding_4
HMPIEDBD_00471	group_2845	NMY3_RS02075	type II methionyl aminopeptidase	PF00557.27	Peptidase_M24
HMPIEDBD_00473	rpsK	NMY3_RS02085	30S ribosomal protein S11	PF00411.22	Ribosomal_S11
HMPIEDBD_00474	thiL	NMY3_RS02090	thiamine-phosphate kinase	PF00586.27	AIRS
HMPIEDBD_00475	algC	NMY3_RS02095	hypothetical protein	PF02878.19	PGM_PMM_I
HMPIEDBD_00476	group_2848	NMY3_RS02100	transcriptional regulator
HMPIEDBD_00477	ndhI_2	NMY3_RS02105	4Fe-4S binding protein	PF12838.10	Fer4_7
HMPIEDBD_00478	group_1764	NMY3_RS02110	hypothetical protein
HMPIEDBD_00479	group_1197	NMY3_RS02120	hypothetical protein
HMPIEDBD_00480	group_1198	NMY3_RS02385	hypothetical protein
HMPIEDBD_00481	group_2851	NMY3_RS02125	MBL fold metallo-hydrolase	PF16661.8	Lactamase_B_6
HMPIEDBD_00482	group_2852	NMY3_RS02130	DNA glycosylase	PF07934.15	OGG_N
HMPIEDBD_00483	group_2853	NMY3_RS02135	hypothetical protein
HMPIEDBD_00484	group_3773	NMY3_RS02140	ThiF family adenylyltransferase	PF02597.23	ThiS
HMPIEDBD_00485	thrC	NMY3_RS02145	threonine synthase	PF00291.28	PALP
HMPIEDBD_00486	hisI	NMY3_RS02150	phosphoribosyl-AMP cyclohydrolase	PF01502.21	PRA-CH
HMPIEDBD_00487	group_2856	NMY3_RS02155	tRNA(Ile)(2)-agmatinylcytidine synthase	PF08489.14	DUF1743
HMPIEDBD_00489	drrA_1	NMY3_RS02170	ABC transporter ATP-binding protein	PF00005.30	ABC_tran
HMPIEDBD_00490	group_458	NMY3_RS02175	molecular chaperone DnaJ	PF00226.34	DnaJ
HMPIEDBD_00491	dnaK	NMY3_RS02180	molecular chaperone DnaK	PF00012.23	HSP70
HMPIEDBD_00492	grpE	NMY3_RS02185	nucleotide exchange factor GrpE	PF01025.22	GrpE
HMPIEDBD_00493	group_3774	NMY3_RS02190	translation initiation factor IF-2	PF01873.20	eIF-5_eIF-2B
HMPIEDBD_00494	group_2860	NMY3_RS02195	hypothetical protein
HMPIEDBD_00496	group_3775	NMY3_RS02200	minichromosome maintenance protein MCM	PF14551.9	MCM_N
HMPIEDBD_00497	group_2861	NMY3_RS02205	hypothetical protein	PF05916.14	Sld5
HMPIEDBD_00498	ruvB	NMY3_RS02210	replication factor C small subunit	PF13177.9	DNA_pol3_delta2
HMPIEDBD_00499	group_4124	NMY3_RS02215	hypothetical protein
HMPIEDBD_00500	queE	NMY3_RS02220	7-carboxy-7-deazaguanine synthase QueE	PF13353.9	Fer4_12
HMPIEDBD_00501	queC	NMY3_RS02225	7-cyano-7-deazaguanine synthase	PF06508.16	QueC
HMPIEDBD_00502	group_2865	NMY3_RS02230	hypothetical protein
HMPIEDBD_00503	group_2866	NMY3_RS02235	hypothetical protein
HMPIEDBD_00504	group_2867	NMY3_RS02240	hypothetical protein
HMPIEDBD_00505	pucI	NMY3_RS02245	cytosine permease	PF02133.18	Transp_cyt_pur
HMPIEDBD_00506	yjlD	NMY3_RS02250	FAD-dependent oxidoreductase	PF07992.17	Pyr_redox_2
HMPIEDBD_00507	mntB_1	NMY3_RS02255	metal ABC transporter permease	PF00950.20	ABC-3
HMPIEDBD_00508	mntB_2	NMY3_RS02260	metal ABC transporter ATP-binding protein	PF00005.30	ABC_tran
HMPIEDBD_00509	mntA	NMY3_RS02265	metal ABC transporter substrate-binding protein	PF01297.20	ZnuA
HMPIEDBD_00510	ureD1	NMY3_RS02270	urease accessory protein UreD	PF01774.20	UreD
HMPIEDBD_00511	ureG	NMY3_RS02275	urease accessory protein UreG	PF02492.22	cobW
HMPIEDBD_00512	ureF	NMY3_RS02280	urease accessory UreF family protein	PF01730.19	UreF
HMPIEDBD_00513	ureE	NMY3_RS02285	hypothetical protein	PF02814.18	UreE_N
HMPIEDBD_00514	group_2876	NMY3_RS02290	hypothetical protein
HMPIEDBD_00515	group_3776	NMY3_RS02295	TCP-1/cpn60 chaperonin family protein	PF00118.27	Cpn60_TCP1
HMPIEDBD_00516	ureC	NMY3_RS02300	urease subunit alpha	PF00449.23	Urease_alpha
HMPIEDBD_00517	ureB	NMY3_RS02305	urease subunit beta	PF00699.23	Urease_beta
HMPIEDBD_00518	ureA	NMY3_RS02310	urease subunit gamma	PF00547.21	Urease_gamma
HMPIEDBD_00519	group_2879	NMY3_RS02315	hypothetical protein
HMPIEDBD_00520	group_2880	NMY3_RS02320	urea transporter	PF03253.17	UT
HMPIEDBD_00521	group_2881	NMY3_RS02325	sodium/solute symporter	PF00474.20	SSF
HMPIEDBD_00522	group_2882	NMY3_RS02330	Lrp/AsnC family transcriptional regulator
HMPIEDBD_00523	noc_1	NMY3_RS02335	ParB/RepB/Spo0J family partition protein	PF02195.21	ParBc
HMPIEDBD_00533	teaD_1	NMY3_RS02370	universal stress protein	PF00582.29	Usp
HMPIEDBD_00535	group_2884	NMY3_RS02375	hypothetical protein
HMPIEDBD_00536	group_2885	NMY3_RS02380	hypothetical protein
HMPIEDBD_00560	group_2893	NMY3_RS02485	Lrp/AsnC family transcriptional regulator	PF17805.4	AsnC_trans_reg2
HMPIEDBD_00561	iolS	NMY3_RS02490	aldo/keto reductase	PF00248.24	Aldo_ket_red
HMPIEDBD_00562	group_2895	NMY3_RS02495	DUF1802 family protein	PF08819.14	DUF1802
HMPIEDBD_00563	group_2896	NMY3_RS02500	chlorite dismutase family protein	PF06778.15	Chlor_dismutase
HMPIEDBD_00566	sufC	NMY3_RS02510	Fe-S cluster assembly ATPase SufC	PF00005.30	ABC_tran
HMPIEDBD_00567	group_752	NMY3_RS02515	hypothetical protein
HMPIEDBD_00569	group_2897	NMY3_RS02520	hypothetical protein
HMPIEDBD_00570	glnA	NMY3_RS02525	type I glutamate--ammonia ligase	PF03951.22	Gln-synt_N
HMPIEDBD_00592	hxlR	NMY3_RS02605	helix-turn-helix domain-containing protein	PF01638.20	HxlR
HMPIEDBD_00596	group_2913	NMY3_RS02625	hypothetical protein
HMPIEDBD_00598	group_2914	NMY3_RS02635	VIT1/CCC1 transporter family protein	PF01988.22	VIT1
HMPIEDBD_00599	group_2915	NMY3_RS02640	DEAD/DEAH box helicase	PF00270.32	DEAD
HMPIEDBD_00600	znuA	NMY3_RS02645	zinc ABC transporter substrate-binding protein	PF01297.20	ZnuA
HMPIEDBD_00601	znuB	NMY3_RS02650	metal ABC transporter permease	PF00950.20	ABC-3
HMPIEDBD_00603	nikR	NMY3_RS02660	CopG family ribbon-helix-helix protein	PF01402.24	RHH_1
HMPIEDBD_00605	group_2918	NMY3_RS02670	hypothetical protein
HMPIEDBD_00606	group_2919	NMY3_RS02675	RNA-binding protein	PF01423.25	LSM
HMPIEDBD_00607	group_2920	NMY3_RS02680	hypothetical protein
HMPIEDBD_00608	mraY	NMY3_RS02685	UDP-N-acetylglucosamine-1-phosphate transferase	PF00953.24	Glycos_transf_4
HMPIEDBD_00610	group_2922		hypothetical protein
HMPIEDBD_00611	group_2923	NMY3_RS02695	phosphate uptake regulator PhoU	PF04014.21	MazE_antitoxin
HMPIEDBD_00612	glnB	NMY3_RS02700	P-II family nitrogen regulator	PF00543.25	P-II
HMPIEDBD_00614	teaD_6	NMY3_RS02710	universal stress protein	PF00582.29	Usp
HMPIEDBD_00615	group_347	NMY3_RS02715	winged helix-turn-helix domain-containing protein	PF14947.9	HTH_45
HMPIEDBD_00618	group_2925	NMY3_RS02730	AAA family ATPase	PF00004.32	AAA
HMPIEDBD_00619	group_2926	NMY3_RS02735	hypothetical protein
HMPIEDBD_00621	group_2927	NMY3_RS02745	hypothetical protein
HMPIEDBD_00622	group_3796	NMY3_RS02750	geranylgeranylglyceryl/heptaprenylglyceryl phosphate synthase	PF01884.20	PcrB
HMPIEDBD_00623	group_2928	NMY3_RS02755	DNA polymerase II large subunit	PF03833.16	PolC_DP2
HMPIEDBD_00624	group_2929	NMY3_RS02760	DNA-directed DNA polymerase II small subunit	PF04042.19	DNA_pol_E_B
HMPIEDBD_00625	group_2930	NMY3_RS02765	stage II sporulation protein M	PF01944.20	SpoIIM
HMPIEDBD_00626	ndhI_3	NMY3_RS02770	4Fe-4S binding protein	PF12838.10	Fer4_7
HMPIEDBD_00627	group_2931	NMY3_RS02775	SAM-dependent methyltransferase	PF00590.23	TP_methylase
HMPIEDBD_00628	group_2932	NMY3_RS02780	DUF192 domain-containing protein	PF02643.18	DUF192
HMPIEDBD_00629	acs_1	NMY3_RS02785	acetate--CoA ligase	PF16177.8	ACAS_N
HMPIEDBD_00630	group_345	NMY3_RS02790	winged helix-turn-helix domain-containing protein	PF14947.9	HTH_45
HMPIEDBD_00632	group_2934	NMY3_RS02795	CdvA-like protein	PF18822.4	CdvA
HMPIEDBD_00634	group_2935	NMY3_RS02805	flap endonuclease-1	PF00752.20	XPG_N
HMPIEDBD_00638	group_2937	NMY3_RS02820	VTT domain-containing protein	PF09335.14	SNARE_assoc
HMPIEDBD_00639	gbh	NMY3_RS02825	arginase family protein	PF00491.24	Arginase
HMPIEDBD_00645	bacC_2	NMY3_RS02850	SDR family oxidoreductase	PF13561.9	adh_short_C2
HMPIEDBD_00651	group_2938	NMY3_RS02865	hypothetical protein
HMPIEDBD_00656	group_3216	NMY3_RS02885	SDR family oxidoreductase	PF00106.28	adh_short
HMPIEDBD_00660	group_3211	NMY3_RS02895	DUF2182 domain-containing protein	PF09948.12	DUF2182
HMPIEDBD_00732	group_2940	NMY3_RS03225	hypothetical protein
HMPIEDBD_00733	group_2941	NMY3_RS03230	pyridoxamine 5'-phosphate oxidase family protein	PF12900.10	Pyridox_ox_2
HMPIEDBD_00734	group_2942	NMY3_RS03235	hypothetical protein
HMPIEDBD_00735	rpsI	NMY3_RS03240	30S ribosomal protein S9	PF00380.22	Ribosomal_S9
HMPIEDBD_00736	group_2944	NMY3_RS03245	50S ribosomal protein L13	PF00572.21	Ribosomal_L13
HMPIEDBD_00737	group_3801	NMY3_RS03250	50S ribosomal protein L18e	PF17135.7	Ribosomal_L18
HMPIEDBD_00738	group_3802	NMY3_RS03255	DNA-directed RNA polymerase subunit D	PF01193.27	RNA_pol_L
HMPIEDBD_00739	group_2945	NMY3_RS03260	ribosome assembly factor SBDS	PF01172.21	SBDS
HMPIEDBD_00740	group_2946	NMY3_RS16630	exosome complex RNA-binding protein Rrp4	PF00013.32	KH_1
HMPIEDBD_00741	rph_1	NMY3_RS03270	exosome complex exonuclease Rrp41	PF01138.24	RNase_PH
HMPIEDBD_00742	rph_2	NMY3_RS03275	exosome complex protein Rrp42	PF01138.24	RNase_PH
HMPIEDBD_00744	group_2948	NMY3_RS03285	KEOPS complex subunit Pcc1
HMPIEDBD_00745	group_2949	NMY3_RS03290	prefoldin subunit beta	PF01920.23	Prefoldin_2
HMPIEDBD_00746	group_2950	NMY3_RS03295	ERCC4 domain-containing protein	PF02732.18	ERCC4
HMPIEDBD_00747	hisC	NMY3_RS03300	histidinol-phosphate transaminase	PF00155.24	Aminotran_1_2
HMPIEDBD_00748	hisD	NMY3_RS03305	histidinol dehydrogenase	PF00815.23	Histidinol_dh
HMPIEDBD_00749	hisG	NMY3_RS03310	ATP phosphoribosyltransferase	PF01634.21	HisG
HMPIEDBD_00750	mvaA	NMY3_RS03315	hydroxymethylglutaryl-CoA reductase, degradative	PF00368.21	HMG-CoA_red
HMPIEDBD_00751	yliI_1	NMY3_RS03320	PQQ-dependent sugar dehydrogenase	PF07995.14	GSDH
HMPIEDBD_00752	per	NMY3_RS03330	DegT/DnrJ/EryC1/StrS family aminotransferase	PF01041.20	DegT_DnrJ_EryC1
HMPIEDBD_00753	group_1208	NMY3_RS03335	hypothetical protein
HMPIEDBD_00754	group_3804	NMY3_RS03340	hypothetical protein
HMPIEDBD_00755	group_2957	NMY3_RS03345	transglutaminase-like domain-containing protein	PF13369.9	Transglut_core2
HMPIEDBD_00756	dapE_1	NMY3_RS03350	M20/M25/M40 family metallo-hydrolase	PF01546.31	Peptidase_M20
HMPIEDBD_00757	pat	NMY3_RS03355	acetate--CoA ligase family protein	PF13380.9	CoA_binding_2
HMPIEDBD_00758	group_2958	NMY3_RS03360	hypothetical protein
HMPIEDBD_00759	group_2959	NMY3_RS03365	hypothetical protein
HMPIEDBD_00760	group_2960	NMY3_RS03370	HEAT repeat domain-containing protein	PF13646.9	HEAT_2
HMPIEDBD_00761	spkB	NMY3_RS03375	pentapeptide repeat-containing protein	PF00805.25	Pentapeptide
HMPIEDBD_00776	group_2962	NMY3_RS03440	hypothetical protein
HMPIEDBD_00777	cysH	NMY3_RS03445	phosphoadenylyl-sulfate reductase	PF01507.22	PAPS_reduct
HMPIEDBD_00778	sat	NMY3_RS03450	sulfate adenylyltransferase	PF14306.9	PUA_2
HMPIEDBD_00779	group_2965	NMY3_RS03455	hypothetical protein
HMPIEDBD_00780	nth	NMY3_RS03460	endonuclease III	PF00730.28	HhH-GPD
HMPIEDBD_00781	group_2967	NMY3_RS03465	50S ribosomal protein L2	PF00181.26	Ribosomal_L2
HMPIEDBD_00782	ftsH_1	NMY3_RS03470	CDC48 family AAA ATPase	PF02359.21	CDC48_N
HMPIEDBD_00783	lysA	NMY3_RS03475	hypothetical protein	PF02784.19	Orn_Arg_deC_N
HMPIEDBD_00784	acyP	NMY3_RS03480	acylphosphatase	PF00708.21	Acylphosphatase
HMPIEDBD_00785	hisF	NMY3_RS03485	imidazole glycerol phosphate synthase subunit HisF	PF00977.24	His_biosynth
HMPIEDBD_00786	hisA	NMY3_RS03490	1-(5-phosphoribosyl)-5-[(5-phosphoribosylamino)methylideneamino]imidazole-4-carboxamide isomerase	PF00977.24	His_biosynth
HMPIEDBD_00787	hisH	NMY3_RS03495	imidazole glycerol phosphate synthase subunit HisH	PF00117.31	GATase
HMPIEDBD_00788	hisB	NMY3_RS03500	imidazoleglycerol-phosphate dehydratase	PF00475.21	IGPD
HMPIEDBD_00789	group_2974	NMY3_RS03505	HAD-IA family hydrolase
HMPIEDBD_00790	group_351	NMY3_RS03510	winged helix-turn-helix domain-containing protein	PF14947.9	HTH_45
HMPIEDBD_00792	group_2975	NMY3_RS03520	Glu-tRNA(Gln) amidotransferase subunit GatD	PF18195.4	GatD_N
HMPIEDBD_00793	GATB	NMY3_RS03525	Glu-tRNA(Gln) amidotransferase subunit GatE	PF02934.18	GatB_N
HMPIEDBD_00793	gatB	NMY3_RS03525	Glu-tRNA(Gln) amidotransferase subunit GatE	PF02934.18	GatB_N
HMPIEDBD_00794	group_2977		hypothetical protein
HMPIEDBD_00795	napF	NMY3_RS03530	ferredoxin family protein	PF13187.9	Fer4_9
HMPIEDBD_00796	glyA	NMY3_RS03535	serine hydroxymethyltransferase	PF00464.22	SHMT
HMPIEDBD_00797	group_3805	NMY3_RS03540	DUF5679 domain-containing protein	PF18930.3	DUF5679
HMPIEDBD_00798	tadA	NMY3_RS03545	dCMP deaminase family protein	PF00383.26	dCMP_cyt_deam_1
HMPIEDBD_00800	ppaX	NMY3_RS03555	HAD family hydrolase	PF13419.9	HAD_2
HMPIEDBD_00801	group_2981	NMY3_RS03560	HIT family protein	PF01230.26	HIT
HMPIEDBD_00802	group_2982	NMY3_RS03565	helix-turn-helix domain-containing protein	PF12840.10	HTH_20
HMPIEDBD_00803	ddpF	NMY3_RS03570	ABC transporter ATP-binding protein	PF00005.30	ABC_tran
HMPIEDBD_00804	smc_1	NMY3_RS03575	chromosome segregation SMC family protein	PF02463.22	SMC_N
HMPIEDBD_00805	group_2984	NMY3_RS03580	hypothetical protein	PF02390.20	Methyltransf_4
HMPIEDBD_00806	purB	NMY3_RS03585	adenylosuccinate lyase	PF00206.23	Lyase_1
HMPIEDBD_00807	rtcB	NMY3_RS03590	RtcB family protein	PF01139.20	RtcB
HMPIEDBD_00808	group_2987	NMY3_RS03595	hypothetical protein
HMPIEDBD_00810	group_2988	NMY3_RS03605	hypothetical protein
HMPIEDBD_00811	group_1566	NMY3_RS03610	hypothetical protein
HMPIEDBD_00812	group_2989	NMY3_RS03615	hypothetical protein
HMPIEDBD_00813	recA_1	NMY3_RS03620	DNA repair and recombination protein RadA	PF14520.9	HHH_5
HMPIEDBD_00819	group_899	NMY3_RS03650	hypothetical protein
HMPIEDBD_00820	group_2991		hypothetical protein
HMPIEDBD_00821	group_2992	NMY3_RS03655	AAA family ATPase	PF13238.9	AAA_18
HMPIEDBD_00822	group_2993	NMY3_RS03660	Lsm family RNA-binding protein	PF14894.9	Lsm_C
HMPIEDBD_00823	QTRT1	NMY3_RS03665	tRNA guanosine(15) transglycosylase TgtA	PF01702.21	TGT
HMPIEDBD_00824	group_3806	NMY3_RS03670	proteasome subunit beta	PF00227.29	Proteasome
HMPIEDBD_00825	leuC	NMY3_RS03675	3-isopropylmalate dehydratase large subunit	PF00330.23	Aconitase
HMPIEDBD_00826	leuD	NMY3_RS03680	3-isopropylmalate dehydratase small subunit	PF00694.22	Aconitase_C
HMPIEDBD_00828	group_2997	NMY3_RS03690	PsbP-related protein	PF18933.3	PsbP_2
HMPIEDBD_00829	group_2998	NMY3_RS03695	translation initiation factor IF-6	PF01912.21	eIF-6
HMPIEDBD_00830	group_2999	NMY3_RS03700	hypothetical protein
HMPIEDBD_00837	tmk_2	NMY3_RS03720	dTMP kinase	PF02223.20	Thymidylate_kin
HMPIEDBD_00838	tmk_3	NMY3_RS03725	dTMP kinase	PF02223.20	Thymidylate_kin
HMPIEDBD_00839	group_2135	NMY3_RS03730	CHAD domain-containing protein	PF05235.17	CHAD
HMPIEDBD_00840	gpmA	NMY3_RS03735	histidine phosphatase family protein	PF00300.25	His_Phos_1
HMPIEDBD_00842	mhqO	NMY3_RS03750	alpha/beta hydrolase	PF00903.28	Glyoxalase
HMPIEDBD_00843	mhqD	NMY3_RS04190	translation initiation factor IF-2	PF02230.19	Abhydrolase_2
HMPIEDBD_00856	pstS	NMY3_RS03800	phosphate ABC transporter substrate-binding protein PstS	PF12849.10	PBP_like_2
HMPIEDBD_00857	pstC	NMY3_RS03805	phosphate ABC transporter permease subunit PstC	PF00528.25	BPD_transp_1
HMPIEDBD_00858	pstA	NMY3_RS03810	phosphate ABC transporter permease PstA	PF00528.25	BPD_transp_1
HMPIEDBD_00859	pstB3	NMY3_RS03815	phosphate ABC transporter ATP-binding protein PstB	PF00005.30	ABC_tran
HMPIEDBD_00860	phoU	NMY3_RS03820	phosphate uptake regulator PhoU	PF01895.22	PhoU
HMPIEDBD_00869	group_3008	NMY3_RS03855	HD domain-containing protein	PF13328.9	HD_4
HMPIEDBD_00870	group_3009	NMY3_RS03860	hypothetical protein
HMPIEDBD_00871	group_3010	NMY3_RS03865	hypothetical protein
HMPIEDBD_00872	group_3011	NMY3_RS03870	DNA double-strand break repair nuclease NurA
HMPIEDBD_00873	group_3012	NMY3_RS03875	DUF87 domain-containing protein	PF01935.20	DUF87
HMPIEDBD_00874	rtcA	NMY3_RS03880	RNA 3'-terminal phosphate cyclase	PF01137.24	RTC
HMPIEDBD_00875	group_3014	NMY3_RS03885	nicotinamide-nucleotide adenylyltransferase	PF01467.29	CTP_transf_like
HMPIEDBD_00876	group_3015	NMY3_RS03890	hypothetical protein	PF01870.21	Hjc
HMPIEDBD_00877	group_3016	NMY3_RS03895	hypothetical protein
HMPIEDBD_00878	phhB	NMY3_RS03900	4a-hydroxytetrahydrobiopterin dehydratase	PF01329.22	Pterin_4a
HMPIEDBD_00879	ybeM	NMY3_RS03905	carbon-nitrogen hydrolase family protein	PF00795.25	CN_hydrolase
HMPIEDBD_00880	pcaF	NMY3_RS03910	thiolase domain-containing protein	PF00108.26	Thiolase_N
HMPIEDBD_00881	group_3020	NMY3_RS03915	nucleotide-binding protein
HMPIEDBD_00882	group_3021	NMY3_RS03920	Snf7 family protein
HMPIEDBD_00883	group_3022	NMY3_RS03925	anaerobic ribonucleoside-triphosphate reductase	PF12840.10	HTH_20
HMPIEDBD_00884	group_3023	NMY3_RS03930	adenosylcobalamin-dependent ribonucleoside-diphosphate reductase	PF03477.19	ATP-cone
HMPIEDBD_00885	pyrB	NMY3_RS03935	aspartate carbamoyltransferase	PF02729.24	OTCace_N
HMPIEDBD_00887	cutA	NMY3_RS03945	divalent-cation tolerance protein CutA	PF03091.18	CutA1
HMPIEDBD_00888	group_3026	NMY3_RS03950	pelota family protein	PF03463.18	eRF1_1
HMPIEDBD_00890	group_3808	NMY3_RS03960	helix-turn-helix domain-containing protein	PF01978.22	TrmB
HMPIEDBD_00891	moaA_1	NMY3_RS03965	radical SAM protein	PF04055.24	Radical_SAM
HMPIEDBD_00892	group_4522	NMY3_RS03970	helix-turn-helix domain-containing protein	PF01978.22	TrmB
HMPIEDBD_00893	rcsC_4	NMY3_RS03975	hybrid sensor histidine kinase/response regulator	PF00512.28	HisKA
HMPIEDBD_00894	group_3028	NMY3_RS03980	response regulator	PF00072.27	Response_reg
HMPIEDBD_00895	group_1383	NMY3_RS03985	enoyl-CoA hydratase-related protein	PF00378.23	ECH_1
HMPIEDBD_00896	thrB_2	NMY3_RS03990	homoserine kinase	PF00288.29	GHMP_kinases_N
HMPIEDBD_00897	group_3030	NMY3_RS03995	ATP/GTP-binding protein	PF03029.20	ATP_bind_1
HMPIEDBD_00898	group_3031	NMY3_RS04000	lysylphosphatidylglycerol synthase transmembrane domain-containing protein	PF03706.16	LPG_synthase_TM
HMPIEDBD_00899	sadH	NMY3_RS04005	SDR family NAD(P)-dependent oxidoreductase	PF00106.28	adh_short
HMPIEDBD_00900	group_3033	NMY3_RS04010	hypothetical protein
HMPIEDBD_00902	group_3034	NMY3_RS04020	hypothetical protein
HMPIEDBD_00903	group_1216	NMY3_RS04025	ParA family protein	PF13614.9	AAA_31
HMPIEDBD_00908	group_3035	NMY3_RS04040	hypothetical protein
HMPIEDBD_00909	folP	NMY3_RS04045	dihydropteroate synthase	PF00809.25	Pterin_bind
HMPIEDBD_00910	group_3038	NMY3_RS04050	exosome complex RNA-binding protein Csl4
HMPIEDBD_00911	pheA	NMY3_RS04055	prephenate dehydratase	PF00800.21	PDT
HMPIEDBD_00912	group_3040	NMY3_RS04060	hypothetical protein
HMPIEDBD_00913	group_3041	NMY3_RS04065	diphthamide biosynthesis enzyme Dph2	PF01866.20	Diphthamide_syn
HMPIEDBD_00919	group_3042	NMY3_RS04090	hypothetical protein
HMPIEDBD_00920	group_3043	NMY3_RS04095	GNAT family N-acetyltransferase	PF00583.28	Acetyltransf_1
HMPIEDBD_00921	arlR	NMY3_RS04100	response regulator	PF00072.27	Response_reg
HMPIEDBD_00922	sasA_11	NMY3_RS04105	sensor histidine kinase	PF00512.28	HisKA
HMPIEDBD_00923	group_1790	NMY3_RS04110	hypothetical protein
HMPIEDBD_00926	group_3045	NMY3_RS04125	hypothetical protein	PF06941.15	NT5C
HMPIEDBD_00927	group_3046	NMY3_RS04130	hypothetical protein
HMPIEDBD_00928	purF_2	NMY3_RS04135	hypothetical protein
HMPIEDBD_00929	OLA1	NMY3_RS04145	KEOPS complex N(6)-L-threonylcarbamoyladenine synthase Kae1	PF01926.26	MMR_HSR1
HMPIEDBD_00930	tsaD	NMY3_RS16865	hypothetical protein	PF00814.28	TsaD
HMPIEDBD_00931	group_3050	NMY3_RS04150	hypothetical protein
HMPIEDBD_00932	group_3051	NMY3_RS04155	KEOPS complex kinase/ATPase Bud32	PF00069.28	Pkinase
HMPIEDBD_00933	glmM	NMY3_RS04165	phosphoglucosamine mutase	PF02878.19	PGM_PMM_I
HMPIEDBD_00934	group_3053	NMY3_RS04170	50S ribosomal protein L7Ae	PF01248.29	Ribosomal_L7Ae
HMPIEDBD_00935	group_7866	NMY3_RS04175	30S ribosomal protein S28e	PF01200.21	Ribosomal_S28e
HMPIEDBD_00936	ndk	NMY3_RS04185	nucleoside-diphosphate kinase	PF00334.22	NDK
HMPIEDBD_00937	infB	NMY3_RS04190	translation initiation factor IF-2	PF00009.30	GTP_EFTU
HMPIEDBD_00938	group_3056	NMY3_RS04195	hypothetical protein
HMPIEDBD_00939	hisS	NMY3_RS04200	histidine--tRNA ligase	PF13393.9	tRNA-synt_His
HMPIEDBD_00940	group_3058	NMY3_RS04205	archease	PF01951.19	Archease
HMPIEDBD_00942	trxA_2	NMY3_RS04210	thioredoxin	PF00085.23	Thioredoxin
HMPIEDBD_00943	frdA	NMY3_RS04215	FAD-binding protein	PF00890.27	FAD_binding_2
HMPIEDBD_00944	group_3061	NMY3_RS04220	succinate dehydrogenase	PF01127.25	Sdh_cyt
HMPIEDBD_00945	group_3062	NMY3_RS04225	succinate dehydrogenase	PF01127.25	Sdh_cyt
HMPIEDBD_00946	frdB	NMY3_RS04230	succinate dehydrogenase iron-sulfur subunit	PF13085.9	Fer2_3
HMPIEDBD_00947	group_3064	NMY3_RS04235	iron-sulfur cluster assembly protein	PF01883.22	FeS_assembly_P
HMPIEDBD_00948	argH	NMY3_RS04240	argininosuccinate lyase	PF00206.23	Lyase_1
HMPIEDBD_00949	group_1218	NMY3_RS04245	DNA-binding protein	PF01918.24	Alba
HMPIEDBD_00950	group_3066	NMY3_RS04250	hypothetical protein
HMPIEDBD_00951	ilvE_2	NMY3_RS04255	branched-chain amino acid transaminase	PF01063.22	Aminotran_4
HMPIEDBD_00952	iolX	NMY3_RS04260	Gfo/Idh/MocA family oxidoreductase	PF01408.25	GFO_IDH_MocA
HMPIEDBD_00953	fdtC	NMY3_RS04265	acyltransferase	PF00132.27	Hexapep
HMPIEDBD_00954	group_3070	NMY3_RS04270	hypothetical protein
HMPIEDBD_00955	group_3071	NMY3_RS04275	DUF354 domain-containing protein	PF04007.15	DUF354
HMPIEDBD_00958	group_2137	NMY3_RS04290	hypothetical protein
HMPIEDBD_00959	group_42	NMY3_RS04295	hypothetical protein
HMPIEDBD_00960	zitB	NMY3_RS04300	cation diffusion facilitator family transporter	PF01545.24	Cation_efflux
HMPIEDBD_00962	lhgD	NMY3_RS04310	FAD-dependent oxidoreductase	PF01266.27	DAO
HMPIEDBD_00963	group_3076	NMY3_RS04315	hypothetical protein
HMPIEDBD_00965	radD	NMY3_RS04325	DEAD/DEAH box helicase	PF04851.18	ResIII
HMPIEDBD_00966	group_3078	NMY3_RS04335	hypothetical protein
HMPIEDBD_00967	dbpA	NMY3_RS04340	helicase-related protein	PF00270.32	DEAD
HMPIEDBD_00969	group_3080	NMY3_RS04345	PAC2 family protein	PF09754.12	PAC2
HMPIEDBD_00970	arnC_1	NMY3_RS04350	glycosyltransferase family 2 protein	PF00535.29	Glycos_transf_2
HMPIEDBD_00972	nanM_1	NMY3_RS04365	kelch repeat-containing protein	PF01344.28	Kelch_1
HMPIEDBD_00973	petE_2	NMY3_RS04370	PQQ-dependent sugar dehydrogenase	PF07995.14	GSDH
HMPIEDBD_00975	group_1816	NMY3_RS04380	hypothetical protein
HMPIEDBD_00977	group_3084	NMY3_RS04390	hypothetical protein
HMPIEDBD_00978	prcB_3	NMY3_RS04395	hypothetical protein	PF00227.29	Proteasome
HMPIEDBD_00979	prcA_1	NMY3_RS04400	hypothetical protein	PF00227.29	Proteasome
HMPIEDBD_00986	group_3085	NMY3_RS04430	hypothetical protein
HMPIEDBD_01000	group_3109		hypothetical protein
HMPIEDBD_01001	group_3099		hypothetical protein
HMPIEDBD_01074	yegS	NMY3_RS04780	diacylglycerol kinase family protein	PF00781.27	DAGK_cat
HMPIEDBD_01247	group_706	NMY3_RS05485	hypothetical protein
HMPIEDBD_01249	group_3113		hypothetical protein
HMPIEDBD_01250	pchB	NMY3_RS05495	chorismate mutase	PF01817.24	CM_2
HMPIEDBD_01251	alaA	NMY3_RS05500	aminotransferase class I/II-fold pyridoxal phosphate-dependent enzyme	PF00155.24	Aminotran_1_2
HMPIEDBD_01252	group_3116	NMY3_RS05505	hypothetical protein
HMPIEDBD_01253	group_3117	NMY3_RS05510	NADPH-dependent F420 reductase	PF03807.20	F420_oxidored
HMPIEDBD_01254	pspB	NMY3_RS05515	histidine phosphatase family protein	PF00300.25	His_Phos_1
HMPIEDBD_01255	group_3119	NMY3_RS05525	cupredoxin domain-containing protein
HMPIEDBD_01256	petE_7	NMY3_RS06255	hypothetical protein	PF00116.23	COX2
HMPIEDBD_01257	ctaD	NMY3_RS05530	cbb3-type cytochrome c oxidase subunit I	PF00115.23	COX1
HMPIEDBD_01258	petE_8	NMY3_RS05535	cupredoxin domain-containing protein	PF13473.9	Cupredoxin_1
HMPIEDBD_01259	ctaA_2	NMY3_RS05540	COX15/CtaA family protein	PF02628.18	COX15-CtaA
HMPIEDBD_01260	group_1195	NMY3_RS05545	hypothetical protein
HMPIEDBD_01262	group_3122	NMY3_RS05555	DUF167 domain-containing protein	PF02594.19	DUF167
HMPIEDBD_01263	group_3123	NMY3_RS05560	D-2-hydroxyacid dehydrogenase	PF00389.33	2-Hacid_dh
HMPIEDBD_01264	group_3124	NMY3_RS05565	Fe-S cluster assembly protein SufB	PF19295.2	SufBD_N
HMPIEDBD_01265	group_3125	NMY3_RS05570	SufD family Fe-S cluster assembly protein	PF19295.2	SufBD_N
HMPIEDBD_01268	sumT	NMY3_RS05585	uroporphyrinogen-III C-methyltransferase	PF00590.23	TP_methylase
HMPIEDBD_01269	hemC	NMY3_RS05590	hydroxymethylbilane synthase	PF01379.23	Porphobil_deam
HMPIEDBD_01270	hemL_1	NMY3_RS05595	glutamate-1-semialdehyde 2,1-aminomutase	PF00202.24	Aminotran_3
HMPIEDBD_01273	group_1048	NMY3_RS05600	hypothetical protein
HMPIEDBD_01274	pknD_2	NMY3_RS05605	6-bladed beta-propeller	PF01436.24	NHL
HMPIEDBD_01275	hemB	NMY3_RS05610	porphobilinogen synthase	PF00490.24	ALAD
HMPIEDBD_01276	hemA	NMY3_RS05615	glutamyl-tRNA reductase	PF05201.18	GlutR_N
HMPIEDBD_01277	cysG	NMY3_RS05620	bifunctional precorrin-2 dehydrogenase/sirohydrochlorin ferrochelatase	PF13241.9	NAD_binding_7
HMPIEDBD_01278	radA	NMY3_RS05625	DNA repair and recombination protein RadA	PF08423.14	Rad51
HMPIEDBD_01279	group_3134	NMY3_RS05630	hypothetical protein	PF01157.21	Ribosomal_L21e
HMPIEDBD_01280	group_3135	NMY3_RS05635	RNA polymerase Rpb4
HMPIEDBD_01281	group_3843	NMY3_RS05640	DUF655 domain-containing protein	PF04919.15	DUF655
HMPIEDBD_01282	rsmA	NMY3_RS05645	rRNA adenine dimethyltransferase family protein	PF00398.23	RrnaAD
HMPIEDBD_01284	group_3137	NMY3_RS05650	hypothetical protein
HMPIEDBD_01285	teaD_2	NMY3_RS05655	universal stress protein	PF00582.29	Usp
HMPIEDBD_01286	group_3138	NMY3_RS05660	hypothetical protein
HMPIEDBD_01287	group_3139	NMY3_RS05665	cupin domain-containing protein	PF06172.14	Cupin_5
HMPIEDBD_01288	group_3140	NMY3_RS05670	hypothetical protein
HMPIEDBD_01291	group_3141	NMY3_RS05680	PPOX class F420-dependent oxidoreductase	PF01243.23	Putative_PNPOx
HMPIEDBD_01292	group_1850	NMY3_RS05685	translation initiation factor	PF01253.25	SUI1
HMPIEDBD_01301	udgb	NMY3_RS05730	uracil-DNA glycosylase	PF03167.22	UDG
HMPIEDBD_01361	group_1405	NMY3_RS05975	phosphosulfolactate synthase	PF02679.18	ComA
HMPIEDBD_01364	group_1578	NMY3_RS05990	CAP domain-containing protein	PF00188.29	CAP
HMPIEDBD_01368	group_149	NMY3_RS06010	HAMP domain-containing sensor histidine kinase	PF00512.28	HisKA
HMPIEDBD_01370	inhA	NMY3_RS06020	DJ-1/PfpI family protein	PF01965.27	DJ-1_PfpI
HMPIEDBD_01371	htpX	NMY3_RS06025	zinc metalloprotease HtpX	PF01435.21	Peptidase_M48
HMPIEDBD_01373	ftsH_6	NMY3_RS06030	CDC48 family AAA ATPase	PF02359.21	CDC48_N
HMPIEDBD_01375	group_3143	NMY3_RS06045	hypothetical protein
HMPIEDBD_01377	dnaJ_4	NMY3_RS06050	ferredoxin	PF00226.34	DnaJ
HMPIEDBD_01379	glnA1	NMY3_RS06060	type I glutamate--ammonia ligase	PF03951.22	Gln-synt_N
HMPIEDBD_01380	group_3145	NMY3_RS06065	hypothetical protein
HMPIEDBD_01381	nanT_2	NMY3_RS06070	MFS transporter	PF07690.19	MFS_1
HMPIEDBD_01383	group_3147	NMY3_RS06080	Nre family DNA repair protein	PF04894.15	Nre_N
HMPIEDBD_01384	polX	NMY3_RS06085	helix-hairpin-helix domain-containing protein	PF14716.9	HHH_8
HMPIEDBD_01397	group_3149	NMY3_RS06145	hypothetical protein
HMPIEDBD_01398	mdtL_2	NMY3_RS06150	MFS transporter	PF07690.19	MFS_1
HMPIEDBD_01401	yfiR	NMY3_RS06985	hypothetical protein	PF00440.26	TetR_N
HMPIEDBD_01402	yrdA	NMY3_RS06165	gamma carbonic anhydrase family protein	PF00132.27	Hexapep
HMPIEDBD_01406	trmR	NMY3_RS06180	O-methyltransferase	PF01596.20	Methyltransf_3
HMPIEDBD_01409	group_1411	NMY3_RS06190	hypothetical protein
HMPIEDBD_01410	prcB_4	NMY3_RS06200	proteasome subunit beta	PF00227.29	Proteasome
HMPIEDBD_01411	group_3153	NMY3_RS06205	ATP-binding protein	PF13589.9	HATPase_c_3
HMPIEDBD_01412	group_3154	NMY3_RS06210	hypothetical protein
HMPIEDBD_01413	group_3155	NMY3_RS06215	hypothetical protein	PF01472.23	PUA
HMPIEDBD_01415	group_3156	NMY3_RS06220	hypothetical protein
HMPIEDBD_01416	proS	NMY3_RS06225	proline--tRNA ligase	PF00587.28	tRNA-synt_2b
HMPIEDBD_01417	group_2163	NMY3_RS06230	signal peptidase I	PF10502.12	Peptidase_S26
HMPIEDBD_01418	group_3158	NMY3_RS06235	DUF367 family protein	PF04068.18	RLI
HMPIEDBD_01419	rsmF	NMY3_RS06245	NOL1/NOP2/sun family putative RNA methylase	PF01189.20	Methyltr_RsmB-F
HMPIEDBD_01421	group_3160	NMY3_RS06255	hypothetical protein
HMPIEDBD_01422	fbiA	NMY3_RS06260	2-phospho-L-lactate transferase	PF01933.21	CofD
HMPIEDBD_01423	fbiD	NMY3_RS06265	2-phospho-L-lactate guanylyltransferase	PF01983.19	CofC
HMPIEDBD_01424	group_3163	NMY3_RS06270	cupredoxin domain-containing protein	PF13473.9	Cupredoxin_1
HMPIEDBD_01425	prmC	NMY3_RS06275	methyltransferase	PF05175.17	MTS
HMPIEDBD_01426	hicd_1	NMY3_RS06280	isocitrate/isopropylmalate dehydrogenase family protein	PF00180.23	Iso_dh
HMPIEDBD_01427	group_3166	NMY3_RS06285	hypothetical protein
HMPIEDBD_01428	rnhA	NMY3_RS06290	ribonuclease HI family protein	PF13456.9	RVT_3
HMPIEDBD_01429	obg	NMY3_RS06295	GTP-binding protein	PF01926.26	MMR_HSR1
HMPIEDBD_01430	group_3169	NMY3_RS06300	hypothetical protein
HMPIEDBD_01431	fbiB_2	NMY3_RS06305	coenzyme F420-0:L-glutamate ligase	PF01996.19	F420_ligase
HMPIEDBD_01432	dmdA	NMY3_RS06315	3-isopropylmalate dehydratase small subunit	PF00330.23	Aconitase
HMPIEDBD_01433	DmdB	NMY3_RS07135	alpha/beta hydrolase	PF00694.22	Aconitase_C
HMPIEDBD_01435	group_3173	NMY3_RS06325	hypothetical protein
HMPIEDBD_01436	group_3174	NMY3_RS06330	hypothetical protein
HMPIEDBD_01437	group_3175	NMY3_RS06335	YcaO-like family protein	PF02624.19	YcaO
HMPIEDBD_01438	group_3176	NMY3_RS06340	TfuA-like protein	PF07812.15	TfuA
HMPIEDBD_01439	group_1209	NMY3_RS06345	hypothetical protein
HMPIEDBD_01440	group_3177	NMY3_RS06350	metallophosphoesterase	PF12850.10	Metallophos_2
HMPIEDBD_01441	group_3178	NMY3_RS06355	hypothetical protein
HMPIEDBD_01442	group_3179	NMY3_RS06360	hypothetical protein
HMPIEDBD_01446	yknY	NMY3_RS06375	ABC transporter ATP-binding protein	PF00005.30	ABC_tran
HMPIEDBD_01448	group_3180	NMY3_RS06380	hypothetical protein
HMPIEDBD_01449	group_3181	NMY3_RS06385	hypothetical protein
HMPIEDBD_01450	lhyD	NMY3_RS06390	amidohydrolase family protein	PF01979.23	Amidohydro_1
HMPIEDBD_01451	rpiA	NMY3_RS06395	ribose 5-phosphate isomerase A	PF06026.17	Rib_5-P_isom_A
HMPIEDBD_01452	group_3184	NMY3_RS06400	hypothetical protein
HMPIEDBD_01453	group_4176	NMY3_RS06410	LSm family protein	PF01423.25	LSM
HMPIEDBD_01454	mftE	NMY3_RS06415	creatininase family protein	PF02633.17	Creatininase
HMPIEDBD_01455	purU	NMY3_RS06420	formyltetrahydrofolate deformylase	PF13740.9	ACT_6
HMPIEDBD_01456	group_36	NMY3_RS06425	hypothetical protein
HMPIEDBD_01457	group_3187	NMY3_RS06430	hypothetical protein
HMPIEDBD_01458	group_3846	NMY3_RS06435	hypothetical protein
HMPIEDBD_01460	group_3188	NMY3_RS06440	hypothetical protein
HMPIEDBD_01461	group_3189	NMY3_RS06445	50S ribosomal protein L15e	PF00827.20	Ribosomal_L15e
HMPIEDBD_01462	group_3190	NMY3_RS06450	30S ribosomal protein S30e	PF04758.17	Ribosomal_S30
HMPIEDBD_01463	nadA	NMY3_RS06455	quinolinate synthase NadA	PF02445.19	NadA
HMPIEDBD_01465	nadC	NMY3_RS06465	carboxylating nicotinate-nucleotide diphosphorylase	PF02749.19	QRPTase_N
HMPIEDBD_01466	group_3193	NMY3_RS06470	DNA-directed RNA polymerase, subunit E''	PF06093.16	Spt4
HMPIEDBD_01467	rnr	NMY3_RS06475	DNA-directed RNA polymerase	PF03876.20	SHS2_Rpb7-N
HMPIEDBD_01468	apbC	NMY3_RS06480	Mrp/NBP35 family ATP-binding protein	PF01883.22	FeS_assembly_P
HMPIEDBD_01469	group_3195	NMY3_RS06485	DUF359 domain-containing protein	PF04019.15	DUF359
HMPIEDBD_01470	group_3196	NMY3_RS06490	adenylate/guanylate cyclase domain-containing protein	PF00211.23	Guanylate_cyc
HMPIEDBD_01473	group_3197	NMY3_RS06500	hypothetical protein
HMPIEDBD_01475	group_3198	NMY3_RS06510	iron-containing alcohol dehydrogenase	PF00465.22	Fe-ADH
HMPIEDBD_01476	group_3199	NMY3_RS06515	SRPBCC family protein	PF10604.12	Polyketide_cyc2
HMPIEDBD_01486	group_3073	NMY3_RS06560	hypothetical protein
HMPIEDBD_01597	group_3217	NMY3_RS16680	hypothetical protein
HMPIEDBD_01628	ypwA	NMY3_RS07140	carboxypeptidase M32	PF02074.18	Peptidase_M32
HMPIEDBD_01631	mmcR	NMY3_RS07150	methyltransferase	PF16864.8	Dimerisation2
HMPIEDBD_01645	group_3219	NMY3_RS07205	hypothetical protein
HMPIEDBD_01690	ydjG	NMY3_RS07390	aldo/keto reductase	PF00248.24	Aldo_ket_red
HMPIEDBD_01695	pacS	NMY3_RS07410	heavy metal translocating P-type ATPase	PF04945.16	YHS
HMPIEDBD_01702	group_2782	NMY3_RS07445	L-dopachrome tautomerase-related protein	PF03022.19	MRJP
HMPIEDBD_01791	group_3222	NMY3_RS07825	LLM class flavin-dependent oxidoreductase	PF00296.23	Bac_luciferase
HMPIEDBD_01798	pdaD	NMY3_RS07850	arginine decarboxylase, pyruvoyl-dependent	PF01862.19	PvlArgDC
HMPIEDBD_01819	group_3226	NMY3_RS07940	NAD(P)-binding domain-containing protein	PF03807.20	F420_oxidored
HMPIEDBD_01824	group_2911	NMY3_RS07960	CDGSH iron-sulfur domain-containing protein	PF09360.13	zf-CDGSH
HMPIEDBD_01825	group_3086	NMY3_RS07965	hypothetical protein
HMPIEDBD_01828	gloB_3	NMY3_RS07980	rhodanese-like domain-containing protein	PF00581.23	Rhodanese
HMPIEDBD_01844	group_3227	NMY3_RS08050	response regulator	PF00072.27	Response_reg
HMPIEDBD_01846	group_3228	NMY3_RS08055	hypothetical protein	PF01428.19	zf-AN1
HMPIEDBD_01851	corA_1	NMY3_RS08080	magnesium transporter CorA family protein	PF01544.21	CorA
HMPIEDBD_01855	group_3229	NMY3_RS08100	hypothetical protein
HMPIEDBD_01858	group_3230	NMY3_RS08115	hypothetical protein
HMPIEDBD_01859	group_3231	NMY3_RS08120	hypothetical protein
HMPIEDBD_01861	ino1	NMY3_RS08130	inositol-3-phosphate synthase	PF01658.20	Inos-1-P_synth
HMPIEDBD_01862	group_3233	NMY3_RS08135	phosphate uptake regulator PhoU	PF01895.22	PhoU
HMPIEDBD_01863	group_3234	NMY3_RS08140	hypothetical protein	PF00288.29	GHMP_kinases_N
HMPIEDBD_01864	group_3235	NMY3_RS08145	phosphopantothenate/pantothenate synthetase	PF02006.19	PPS_PS
HMPIEDBD_01865	panB	NMY3_RS08150	3-methyl-2-oxobutanoate hydroxymethyltransferase	PF02548.18	Pantoate_transf
HMPIEDBD_01866	coaBC	NMY3_RS08155	phosphopantothenoylcysteine decarboxylase	PF02441.22	Flavoprotein
HMPIEDBD_01867	bcpA	NMY3_RS08160	isocitrate lyase/PEP mutase family protein	PF13714.9	PEP_mutase
HMPIEDBD_01869	group_1885	NMY3_RS08170	glycosyltransferase family A protein	PF00535.29	Glycos_transf_2
HMPIEDBD_01877	group_3239	NMY3_RS08200	hypothetical protein
HMPIEDBD_01878	group_3240	NMY3_RS08205	NAD(P)/FAD-dependent oxidoreductase
HMPIEDBD_01879	group_913	NMY3_RS08210	NosD domain-containing protein	PF05048.16	NosD
HMPIEDBD_01880	group_3241	NMY3_RS08215	hypothetical protein
HMPIEDBD_01881	group_3242	NMY3_RS08220	RNA-protein complex protein Nop10	PF04135.15	Nop10p
HMPIEDBD_01882	group_3243	NMY3_RS08225	translation initiation factor IF-2 subunit alpha	PF00575.26	S1
HMPIEDBD_01883	btuR	NMY3_RS08230	cob(I)yrinic acid a,c-diamide adenosyltransferase	PF02572.18	CobA_CobO_BtuR
HMPIEDBD_01884	group_3245	NMY3_RS08235	pyridoxamine 5'-phosphate oxidase family protein	PF01243.23	Putative_PNPOx
HMPIEDBD_01885	group_3246	NMY3_RS08240	hypothetical protein	PF04208.17	MtrA
HMPIEDBD_01886	wecC_4	NMY3_RS08245	NAD(P)-binding domain-containing protein	PF03721.17	UDPG_MGDP_dh_N
HMPIEDBD_01888	group_4565	NMY3_RS08255	U6 snRNA-associated Sm-like protein LSm6	PF01423.25	LSM
HMPIEDBD_01889	metK	NMY3_RS08260	methionine adenosyltransferase	PF00438.23	S-AdoMet_synt_N
HMPIEDBD_01890	cbiD	NMY3_RS08265	cobalt-precorrin-5B (C(1))-methyltransferase	PF01888.20	CbiD
HMPIEDBD_01891	cbiG	NMY3_RS08270	cobalamin biosynthesis protein	PF11760.11	CbiG_N
HMPIEDBD_01892	cbiX	NMY3_RS08275	CbiX/SirB N-terminal domain-containing protein	PF01903.20	CbiX
HMPIEDBD_01893	cbiC	NMY3_RS08280	precorrin-8X methylmutase	PF02570.18	CbiC
HMPIEDBD_01894	cbiA	NMY3_RS08285	cobyrinate a,c-diamide synthase	PF01656.26	CbiA
HMPIEDBD_01895	uvrC	NMY3_RS08290	excinuclease ABC subunit UvrC	PF01541.27	GIY-YIG
HMPIEDBD_01896	uvrA	NMY3_RS08295	excinuclease ABC subunit UvrA	PF17760.4	UvrA_inter
HMPIEDBD_01897	uvrB	NMY3_RS08300	excinuclease ABC subunit UvrB	PF04851.18	ResIII
HMPIEDBD_01898	ytrF	NMY3_RS08305	ABC transporter permease	PF12704.10	MacB_PCD
HMPIEDBD_01899	carA_3	NMY3_RS08310	type 1 glutamine amidotransferase	PF00117.31	GATase
HMPIEDBD_01902	group_3258	NMY3_RS08330	4-demethylwyosine synthase TYW1	PF04055.24	Radical_SAM
HMPIEDBD_01903	group_3259	NMY3_RS08335	RdgB/HAM1 family non-canonical purine NTP pyrophosphatase	PF01725.19	Ham1p_like
HMPIEDBD_01904	group_3260	NMY3_RS08340	hypothetical protein	PF01699.27	Na_Ca_ex
HMPIEDBD_01905	group_871	NMY3_RS08345	hypothetical protein
HMPIEDBD_01906	group_3261	NMY3_RS08350	radical SAM protein	PF04055.24	Radical_SAM
HMPIEDBD_01908	pepE	NMY3_RS08355	aminopeptidase P family protein	PF01321.21	Creatinase_N
HMPIEDBD_01909	group_3263	NMY3_RS08360	alanine--glyoxylate aminotransferase family protein	PF00266.22	Aminotran_5
HMPIEDBD_01910	group_3264	NMY3_RS08365	peptidylprolyl isomerase	PF00254.31	FKBP_C
HMPIEDBD_01911	egsA	NMY3_RS08370	sn-glycerol-1-phosphate dehydrogenase	PF13685.9	Fe-ADH_2
HMPIEDBD_01912	group_3266	NMY3_RS08375	TRAM domain-containing protein	PF01938.23	TRAM
HMPIEDBD_01913	egtB	NMY3_RS08380	ergothioneine biosynthesis protein EgtB	PF12867.10	DinB_2
HMPIEDBD_01914	vgb_3	NMY3_RS08385	hypothetical protein
HMPIEDBD_01915	group_3269	NMY3_RS08390	30S ribosomal protein S3ae	PF01015.21	Ribosomal_S3Ae
HMPIEDBD_01916	group_3270	NMY3_RS08395	RNA-binding domain-containing protein	PF01877.20	RNA_binding
HMPIEDBD_01919	thiI	NMY3_RS08410	tRNA (5-methylaminomethyl-2-thiouridylate)-methyltransferase	PF02568.17	ThiI
HMPIEDBD_01920	group_3272	NMY3_RS08415	cell division protein SepF	PF04472.15	SepF
HMPIEDBD_01921	rnj_1	NMY3_RS08420	beta-CASP ribonuclease aCPSF1	PF17214.6	KH_7
HMPIEDBD_01923	srmB	NMY3_RS08425	DEAD/DEAH box helicase	PF00270.32	DEAD
HMPIEDBD_01924	group_3275	NMY3_RS08430	hypothetical protein
HMPIEDBD_01926	group_3276	NMY3_RS08440	DNA-directed RNA polymerase subunit H	PF01191.22	RNA_pol_Rpb5_C
HMPIEDBD_01927	rpoB	NMY3_RS08445	DNA-directed RNA polymerase subunit B	PF04563.18	RNA_pol_Rpb2_1
HMPIEDBD_01928	rpoC	NMY3_RS08450	DNA-directed RNA polymerase subunit A'	PF04997.15	RNA_pol_Rpb1_1
HMPIEDBD_01929	group_3278	NMY3_RS08455	ribosomal L7Ae/L30e/S12e/Gadd45 family protein	PF01248.29	Ribosomal_L7Ae
HMPIEDBD_01930	nusA	NMY3_RS08460	NusA-like transcription termination signal-binding factor	PF07650.20	KH_2
HMPIEDBD_01931	group_7943	NMY3_RS08465	30S ribosomal protein S12	PF00164.28	Ribosom_S12_S23
HMPIEDBD_01932	group_3872	NMY3_RS08470	30S ribosomal protein S7	PF00177.24	Ribosomal_S7
HMPIEDBD_01933	group_3280	NMY3_RS08475	hypothetical protein
HMPIEDBD_01934	group_3281	NMY3_RS08480	AAA family ATPase	PF00004.32	AAA
HMPIEDBD_01936	group_3282	NMY3_RS08490	hypothetical protein
HMPIEDBD_01937	pccB	NMY3_RS08495	acyl-CoA carboxylase subunit beta	PF01039.25	Carboxyl_trans
HMPIEDBD_01938	cfiB	NMY3_RS08500	acetyl-CoA carboxylase biotin carboxylase subunit	PF00289.25	Biotin_carb_N
HMPIEDBD_01939	group_3284	NMY3_RS08505	acetyl-CoA carboxylase biotin carboxyl carrier protein subunit	PF00364.25	Biotin_lipoyl
HMPIEDBD_01940	tpx	NMY3_RS08510	redoxin domain-containing protein	PF00578.24	AhpC-TSA
HMPIEDBD_01941	iscS	NMY3_RS08515	cysteine desulfurase family protein	PF00266.22	Aminotran_5
HMPIEDBD_01942	larE	NMY3_RS08520	ATP-dependent sacrificial sulfur transferase LarE	PF02540.20	NAD_synthase
HMPIEDBD_01943	larC	NMY3_RS08525	nickel pincer cofactor biosynthesis protein LarC	PF01969.20	Ni_insertion
HMPIEDBD_01944	mdh	NMY3_RS08530	malate dehydrogenase	PF00056.26	Ldh_1_N
HMPIEDBD_01945	larB	NMY3_RS08535	nickel pincer cofactor biosynthesis protein LarB	PF00731.23	AIRC
HMPIEDBD_01947	group_3291	NMY3_RS08540	50S ribosomal protein L18	PF17144.7	Ribosomal_L5e
HMPIEDBD_01948	group_3873	NMY3_RS08545	30S ribosomal protein S5	PF00333.23	Ribosomal_S5
HMPIEDBD_01949	group_3292	NMY3_RS08550	uL30 family ribosomal protein	PF00327.23	Ribosomal_L30
HMPIEDBD_01950	group_3293	NMY3_RS08555	uL15 family ribosomal protein	PF00828.22	Ribosomal_L27A
HMPIEDBD_01951	secY	NMY3_RS08560	preprotein translocase subunit SecY	PF10559.12	Plug_translocon
HMPIEDBD_01952	group_3295	NMY3_RS08565	adenylate kinase	PF13207.9	AAA_17
HMPIEDBD_01953	cmk_2	NMY3_RS08570	AAA family ATPase	PF13238.9	AAA_18
HMPIEDBD_01954	truB	NMY3_RS08575	RNA-guided pseudouridylation complex pseudouridine synthase subunit Cbf5	PF08068.15	DKCLD
HMPIEDBD_01955	group_3298		hypothetical protein
HMPIEDBD_01956	group_3299	NMY3_RS08580	hypothetical protein	PF04104.17	DNA_primase_lrg
HMPIEDBD_01957	group_3300	NMY3_RS08585	DNA primase small subunit domain-containing protein	PF01896.22	DNA_primase_S
HMPIEDBD_01958	group_3301	NMY3_RS08590	hypothetical protein
HMPIEDBD_01959	group_3302	NMY3_RS08595	hypothetical protein
HMPIEDBD_01960	mtnA	NMY3_RS08600	S-methyl-5-thioribose-1-phosphate isomerase	PF01008.20	IF-2B
HMPIEDBD_01961	group_3304	NMY3_RS08605	PqqD family peptide modification chaperone	PF01883.22	FeS_assembly_P
HMPIEDBD_01962	group_3305	NMY3_RS08610	hypothetical protein
HMPIEDBD_01963	wbpA	NMY3_RS08615	nucleotide sugar dehydrogenase	PF03721.17	UDPG_MGDP_dh_N
HMPIEDBD_01964	resA_3	NMY3_RS08620	thioredoxin family protein	PF00578.24	AhpC-TSA
HMPIEDBD_01965	pepA	NMY3_RS08625	leucyl aminopeptidase	PF02789.20	Peptidase_M17_N
HMPIEDBD_01967	btuD_3	NMY3_RS08635	ribosome biogenesis/translation initiation ATPase RLI	PF04068.18	RLI
HMPIEDBD_01968	group_3310	NMY3_RS08640	class I SAM-dependent methyltransferase family protein	PF02475.19	Met_10
HMPIEDBD_01969	group_3311	NMY3_RS08645	hypothetical protein
HMPIEDBD_01970	group_3312	NMY3_RS08650	TIGR00303 family protein	PF02277.20	DBI_PRT
HMPIEDBD_01971	baeB	NMY3_RS08655	MBL fold metallo-hydrolase	PF00753.30	Lactamase_B
HMPIEDBD_01972	nnr_2	NMY3_RS08660	NAD(P)H-hydrate epimerase	PF03853.18	YjeF_N
HMPIEDBD_01973	group_3315		hypothetical protein
HMPIEDBD_01974	group_3316	NMY3_RS08665	hypothetical protein	PF01870.21	Hjc
HMPIEDBD_01975	group_3317	NMY3_RS08670	RNA-binding protein	PF01997.19	Translin
HMPIEDBD_01976	group_3318	NMY3_RS08675	NAD(P)/FAD-dependent oxidoreductase
HMPIEDBD_01977	group_3328	NMY3_RS08680	hypothetical protein
HMPIEDBD_01979	corA_3	NMY3_RS08690	magnesium transporter CorA family protein	PF01544.21	CorA
HMPIEDBD_01981	hflX_2	NMY3_RS08695	GTPase HflX	PF13167.9	GTP-bdg_N
HMPIEDBD_01982	mshD	NMY3_RS08700	N-acetyltransferase	PF00583.28	Acetyltransf_1
HMPIEDBD_01983	group_3325		hypothetical protein	PF14947.9	HTH_45
HMPIEDBD_01984	group_3324	NMY3_RS08715	TetR/AcrR family transcriptional regulator
HMPIEDBD_01995	group_1592	NMY3_RS08760	hypothetical protein
HMPIEDBD_02030	nfo	NMY3_RS08910	deoxyribonuclease IV	PF01261.27	AP_endonuc_2
HMPIEDBD_02032	group_1638	NMY3_RS08915	DUF2382 domain-containing protein
HMPIEDBD_02033	group_1075	NMY3_RS08920	DUF2382 domain-containing protein	PF09557.13	DUF2382
HMPIEDBD_02034	glyQS	NMY3_RS08925	glycine--tRNA ligase	PF00587.28	tRNA-synt_2b
HMPIEDBD_02035	group_3343	NMY3_RS08930	hypothetical protein
HMPIEDBD_02036	hisH_2	NMY3_RS08935	gamma-glutamyl-gamma-aminobutyrate hydrolase family protein	PF00117.31	GATase
HMPIEDBD_02037	group_3345	NMY3_RS08940	hypothetical protein	PF13181.9	TPR_8
HMPIEDBD_02039	murG_1	NMY3_RS08950	glycosyltransferase family protein	PF04101.19	Glyco_tran_28_C
HMPIEDBD_02040	group_3347	NMY3_RS08955	hypothetical protein
HMPIEDBD_02042	group_3348	NMY3_RS08965	hypothetical protein
HMPIEDBD_02043	group_4207	NMY3_RS08970	hypothetical protein
HMPIEDBD_02044	group_3349	NMY3_RS08975	hypothetical protein
HMPIEDBD_02047	group_3350	NMY3_RS08985	right-handed parallel beta-helix repeat-containing protein	PF05048.16	NosD
HMPIEDBD_02048	group_3351	NMY3_RS08990	hypothetical protein
HMPIEDBD_02096	group_49	NMY3_RS09190	hypothetical protein
HMPIEDBD_02097	ribZ	NMY3_RS09195	MFS transporter	PF07690.19	MFS_1
HMPIEDBD_02098	htrA	NMY3_RS09200	trypsin-like peptidase domain-containing protein	PF13365.9	Trypsin_2
HMPIEDBD_02100	group_3354	NMY3_RS09210	hypothetical protein
HMPIEDBD_02102	hcaB	NMY3_RS09220	SDR family oxidoreductase	PF00106.28	adh_short
HMPIEDBD_02104	prsA1	NMY3_RS09230	peptidylprolyl isomerase	PF13616.9	Rotamase_3
HMPIEDBD_02117	ndx1_2	NMY3_RS09275	NUDIX domain-containing protein	PF00293.31	NUDIX
HMPIEDBD_02118	group_3883	NMY3_RS09280	radical SAM protein	PF04055.24	Radical_SAM
HMPIEDBD_02119	group_3356	NMY3_RS09285	hypothetical protein
HMPIEDBD_02120	fpr	NMY3_RS09290	ferredoxin--NADP reductase	PF00970.27	FAD_binding_6
HMPIEDBD_02122	group_3358	NMY3_RS09295	hypothetical protein
HMPIEDBD_02123	bcp	NMY3_RS09300	thioredoxin-dependent thiol peroxidase	PF00578.24	AhpC-TSA
HMPIEDBD_02124	dipZ	NMY3_RS09305	redoxin family protein	PF08534.13	Redoxin
HMPIEDBD_02126	group_3884	NMY3_RS09315	DNA-directed RNA polymerase subunit N	PF01194.20	RNA_pol_N
HMPIEDBD_02127	eno	NMY3_RS09320	enolase	PF03952.19	Enolase_N
HMPIEDBD_02128	group_3362	NMY3_RS09325	30S ribosomal protein S2	PF00318.23	Ribosomal_S2
HMPIEDBD_02129	group_3363	NMY3_RS09330	AmmeMemoRadiSam system protein B	PF01875.20	Memo
HMPIEDBD_02130	galK	NMY3_RS09335	mevalonate kinase	PF00288.29	GHMP_kinases_N
HMPIEDBD_02131	argB	NMY3_RS09340	isopentenyl phosphate kinase	PF00696.31	AA_kinase
HMPIEDBD_02132	fni	NMY3_RS09345	type 2 isopentenyl-diphosphate Delta-isomerase	PF01070.21	FMN_dh
HMPIEDBD_02133	group_3367	NMY3_RS09350	polyprenyl synthetase family protein	PF00348.20	polyprenyl_synt
HMPIEDBD_02134	gluQ	NMY3_RS09355	glutamate--tRNA ligase	PF00749.24	tRNA-synt_1c
HMPIEDBD_02135	yisK	NMY3_RS09360	fumarylacetoacetate hydrolase family protein	PF01557.21	FAA_hydrolase
HMPIEDBD_02136	group_3370	NMY3_RS09365	hypothetical protein
HMPIEDBD_02140	thi4_2	NMY3_RS09380	NAD(P)/FAD-dependent oxidoreductase	PF12831.10	FAD_oxidored
HMPIEDBD_02141	ndhC	NMY3_RS09385	NADH-quinone oxidoreductase subunit A	PF00507.22	Oxidored_q4
HMPIEDBD_02142	ndhK_1	NMY3_RS09395	NADH-quinone oxidoreductase subunit C	PF01058.25	Oxidored_q6
HMPIEDBD_02143	ndhJ	NMY3_RS10670	rhodanese-like domain-containing protein	PF00329.22	Complex1_30kDa
HMPIEDBD_02144	ndhH	NMY3_RS09400	NADH-quinone oxidoreductase subunit D	PF00346.22	Complex1_49kDa
HMPIEDBD_02145	ndhA	NMY3_RS09405	NADH-quinone oxidoreductase subunit H	PF00146.24	NADHdh
HMPIEDBD_02146	group_3375	NMY3_RS09410	NADH-quinone oxidoreductase subunit I	PF12800.10	Fer4_4
HMPIEDBD_02147	group_3376	NMY3_RS09415	NADH-quinone oxidoreductase subunit J	PF00499.23	Oxidored_q3
HMPIEDBD_02148	nuoK	NMY3_RS09420	NADH-quinone oxidoreductase subunit NuoK	PF00420.27	Oxidored_q2
HMPIEDBD_02149	ndhD	NMY3_RS09425	NADH-quinone oxidoreductase subunit M	PF00361.23	Proton_antipo_M
HMPIEDBD_02150	ndhB_1	NMY3_RS09430	NADH-quinone oxidoreductase subunit L	PF00662.23	Proton_antipo_N
HMPIEDBD_02151	ndhB_2	NMY3_RS09435	NADH-quinone oxidoreductase subunit N	PF00361.23	Proton_antipo_M
HMPIEDBD_02152	udg	NMY3_RS09440	uracil-DNA glycosylase	PF03167.22	UDG
HMPIEDBD_02154	group_3385	NMY3_RS09450	transcription initiation factor IIB	PF00382.22	TFIIB
HMPIEDBD_02160	tdcB_2	NMY3_RS09460	threonine ammonia-lyase	PF00291.28	PALP
HMPIEDBD_02161	ycdF	NMY3_RS09465	SDR family oxidoreductase	PF13561.9	adh_short_C2
HMPIEDBD_02189	group_3386	NMY3_RS09570	hypothetical protein
HMPIEDBD_02190	nadE_2	NMY3_RS09575	NAD+ synthase	PF02540.20	NAD_synthase
HMPIEDBD_02191	gph	NMY3_RS09580	HAD family phosphatase	PF13419.9	HAD_2
HMPIEDBD_02196	group_3390	NMY3_RS09595	hypothetical protein
HMPIEDBD_02197	group_3391	NMY3_RS09600	hypothetical protein
HMPIEDBD_02198	group_3392	NMY3_RS09605	hypothetical protein
HMPIEDBD_02199	ghrB	NMY3_RS09610	D-glycerate dehydrogenase	PF00389.33	2-Hacid_dh
HMPIEDBD_02200	group_3394	NMY3_RS09615	hypothetical protein
HMPIEDBD_02203	hemB_1	NMY3_RS09630	porphobilinogen synthase	PF00490.24	ALAD
HMPIEDBD_02204	group_3396	NMY3_RS09635	hypothetical protein
HMPIEDBD_02205	group_1399	NMY3_RS09645	alcohol dehydrogenase	PF08240.15	ADH_N
HMPIEDBD_02207	hldE	NMY3_RS09650	adenylyltransferase/cytidyltransferase family protein	PF01467.29	CTP_transf_like
HMPIEDBD_02208	group_3398	NMY3_RS09655	DUF120 domain-containing protein	PF01982.19	CTP-dep_RFKase
HMPIEDBD_02209	group_3399	NMY3_RS09660	DNA primase DnaG	PF13662.9	Toprim_4
HMPIEDBD_02210	group_3400	NMY3_RS09665	hypothetical protein
HMPIEDBD_02211	group_2166	NMY3_RS09670	hypothetical protein
HMPIEDBD_02212	group_3401	NMY3_RS09675	hypothetical protein
HMPIEDBD_02214	group_3402	NMY3_RS09685	radical SAM protein	PF04055.24	Radical_SAM
HMPIEDBD_02215	group_3403	NMY3_RS09690	hypothetical protein
HMPIEDBD_02216	tpiA	NMY3_RS09695	triose-phosphate isomerase	PF00121.21	TIM
HMPIEDBD_02217	fbp	NMY3_RS09700	fructose-1,6-bisphosphatase	PF01950.19	FBPase_3
HMPIEDBD_02218	group_2046	NMY3_RS09705	hypothetical protein
HMPIEDBD_02219	argG	NMY3_RS09710	argininosuccinate synthase	PF00764.22	Arginosuc_synth
HMPIEDBD_02220	lysX_2	NMY3_RS09715	lysine biosynthesis protein LysX	PF08443.14	RimK
HMPIEDBD_02221	lysY	NMY3_RS09720	N-acetyl-gamma-glutamyl-phosphate reductase	PF01118.27	Semialdhyde_dh
HMPIEDBD_02222	lysZ	NMY3_RS09725	[LysW]-aminoadipate/[LysW]-glutamate kinase	PF00696.31	AA_kinase
HMPIEDBD_02223	lysJ	NMY3_RS09730	aminotransferase class III-fold pyridoxal phosphate-dependent enzyme	PF00202.24	Aminotran_3
HMPIEDBD_02224	asnC_3	NMY3_RS09735	Lrp/AsnC family transcriptional regulator	PF13412.9	HTH_24
HMPIEDBD_02225	leuA_1	NMY3_RS09740	2-isopropylmalate synthase	PF00682.22	HMGL-like
HMPIEDBD_02226	group_3412	NMY3_RS09745	alpha-aminoadipate/glutamate carrier protein LysW/ArgW
HMPIEDBD_02227	lysX_1	NMY3_RS09750	lysine biosynthesis protein LysX	PF08443.14	RimK
HMPIEDBD_02228	lysK	NMY3_RS09755	M20/M25/M40 family metallo-hydrolase	PF01546.31	Peptidase_M20
HMPIEDBD_02229	group_3415	NMY3_RS09760	diphthine synthase	PF00590.23	TP_methylase
HMPIEDBD_02230	group_3416	NMY3_RS09765	ATPase domain-containing protein	PF07088.14	GvpD_P-loop
HMPIEDBD_02231	group_3417	NMY3_RS09770	metallophosphoesterase family protein	PF00149.31	Metallophos
HMPIEDBD_02232	group_3888	NMY3_RS09775	transcription initiation factor IIB	PF00382.22	TFIIB
HMPIEDBD_02233	group_3418	NMY3_RS09780	glycosyltransferase family 2 protein	PF13632.9	Glyco_trans_2_3
HMPIEDBD_02234	group_3419	NMY3_RS09790	OB-fold nucleic acid binding domain-containing protein	PF01336.28	tRNA_anti-codon
HMPIEDBD_02236	group_3420	NMY3_RS09800	hypothetical protein
HMPIEDBD_02237	group_3421	NMY3_RS09805	DNA-3-methyladenine glycosylase	PF02245.19	Pur_DNA_glyco
HMPIEDBD_02238	ahcY_2	NMY3_RS09810	adenosylhomocysteinase	PF05221.20	AdoHcyase
HMPIEDBD_02241	group_3423	NMY3_RS09825	preprotein translocase subunit Sec61beta	PF03911.19	Sec61_beta
HMPIEDBD_02242	group_3424	NMY3_RS09830	TIGR00725 family protein	PF18306.4	LDcluster4
HMPIEDBD_02243	fadB	NMY3_RS09835	3-hydroxyacyl-CoA dehydrogenase family protein	PF02737.21	3HCDH_N
HMPIEDBD_02244	group_1268	NMY3_RS09840	DEAD/DEAH box helicase	PF04851.18	ResIII
HMPIEDBD_02245	group_1851	NMY3_RS09845	stress response translation initiation inhibitor YciH	PF01253.25	SUI1
HMPIEDBD_02246	group_3426	NMY3_RS09850	CPBP family glutamic-type intramembrane protease	PF02517.19	Rce1-like
HMPIEDBD_02247	group_7887	NMY3_RS09855	transcription initiation factor IIB	PF08271.15	TF_Zn_Ribbon
HMPIEDBD_02248	group_3427	NMY3_RS09860	ABC transporter substrate-binding protein	PF00496.25	SBP_bac_5
HMPIEDBD_02249	group_3428	NMY3_RS09865	ABC transporter permease	PF00528.25	BPD_transp_1
HMPIEDBD_02250	group_3429	NMY3_RS09870	ABC transporter permease	PF00528.25	BPD_transp_1
HMPIEDBD_02251	group_3430	NMY3_RS09875	Mov34/MPN/PAD-1 family protein	PF14464.9	Prok-JAB
HMPIEDBD_02252	group_3431	NMY3_RS09880	hypothetical protein
HMPIEDBD_02253	group_3432	NMY3_RS09885	hypothetical protein	PF01798.21	Nop
HMPIEDBD_02254	group_3433	NMY3_RS09890	fibrillarin-like rRNA/tRNA 2'-O-methyltransferase	PF01269.20	Fibrillarin
HMPIEDBD_02255	rnhB	NMY3_RS09895	ribonuclease HII	PF01351.21	RNase_HII
HMPIEDBD_02257	trm1	NMY3_RS09900	hypothetical protein	PF02005.19	TRM
HMPIEDBD_02258	group_3436	NMY3_RS09905	hypothetical protein
HMPIEDBD_02259	pyrE	NMY3_RS09910	orotate phosphoribosyltransferase	PF00156.30	Pribosyltran
HMPIEDBD_02260	group_7947	NMY3_RS09915	TATA-box-binding protein	PF00352.24	TBP
HMPIEDBD_02261	aspA	NMY3_RS09920	aspartate ammonia-lyase	PF00206.23	Lyase_1
HMPIEDBD_02262	group_3439	NMY3_RS09925	DUF192 domain-containing protein	PF02643.18	DUF192
HMPIEDBD_02263	group_3440	NMY3_RS09935	50S ribosomal protein L31e	PF01198.22	Ribosomal_L31e
HMPIEDBD_02265	miaB	NMY3_RS09945	tRNA (N(6)-L-threonylcarbamoyladenosine(37)-C(2))-methylthiotransferase	PF00919.23	UPF0004
HMPIEDBD_02266	group_3442	NMY3_RS09950	ABC transporter permease	PF01061.27	ABC2_membrane
HMPIEDBD_02267	hemL_2	NMY3_RS09955	aminotransferase class III-fold pyridoxal phosphate-dependent enzyme	PF00202.24	Aminotran_3
HMPIEDBD_02270	group_3540	NMY3_RS09970	DHHA1 domain-containing protein	PF01368.23	DHH
HMPIEDBD_02271	group_3539	NMY3_RS09975	dual specificity protein phosphatase family protein	PF00782.23	DSPc
HMPIEDBD_02272	group_3538	NMY3_RS09980	trypsin-like peptidase domain-containing protein	PF13365.9	Trypsin_2
HMPIEDBD_02273	group_3036	NMY3_RS09985	hypothetical protein
HMPIEDBD_02275	ubiD	NMY3_RS09995	menaquinone biosynthesis decarboxylase	PF01977.19	UbiD
HMPIEDBD_02277	group_4218	NMY3_RS10005	DNA protection during starvation protein	PF00210.27	Ferritin
HMPIEDBD_02278	group_3536		hypothetical protein
HMPIEDBD_02280	dnaJ_3	NMY3_RS10015	J domain-containing protein	PF00226.34	DnaJ
HMPIEDBD_02281	arnC_4	NMY3_RS10020	glycosyltransferase family 2 protein	PF00535.29	Glycos_transf_2
HMPIEDBD_02282	hit	NMY3_RS10025	HIT family protein	PF01230.26	HIT
HMPIEDBD_02283	group_4217	NMY3_RS10030	hypothetical protein
HMPIEDBD_02284	ilvD	NMY3_RS10035	dihydroxy-acid dehydratase	PF00920.24	ILVD_EDD
HMPIEDBD_02286	group_3532	NMY3_RS10045	hypothetical protein
HMPIEDBD_02288	purC	NMY3_RS10055	phosphoribosylaminoimidazolesuccinocarboxamide synthase	PF01259.21	SAICAR_synt
HMPIEDBD_02289	group_3530	NMY3_RS10060	DUF371 domain-containing protein	PF04027.16	DUF371
HMPIEDBD_02290	prcA_2	NMY3_RS10065	archaeal proteasome endopeptidase complex subunit alpha	PF10584.12	Proteasome_A_N
HMPIEDBD_02291	group_3528	NMY3_RS10070	TlpA disulfide reductase family protein	PF00578.24	AhpC-TSA
HMPIEDBD_02292	group_3527	NMY3_RS10075	putative RNA uridine N3 methyltransferase	PF02598.20	Methyltrn_RNA_3
HMPIEDBD_02293	group_3526	NMY3_RS10080	50S ribosomal protein L3	PF00297.25	Ribosomal_L3
HMPIEDBD_02294	group_3525	NMY3_RS10085	50S ribosomal protein L4	PF00573.25	Ribosomal_L4
HMPIEDBD_02295	group_3524	NMY3_RS10090	50S ribosomal protein L23	PF00276.23	Ribosomal_L23
HMPIEDBD_02296	group_3901	NMY3_RS10095	30S ribosomal protein S19	PF00203.24	Ribosomal_S19
HMPIEDBD_02297	group_3900	NMY3_RS10100	50S ribosomal protein L22	PF00237.22	Ribosomal_L22
HMPIEDBD_02298	group_3523	NMY3_RS10105	30S ribosomal protein S3	PF07650.20	KH_2
HMPIEDBD_02299	group_3522	NMY3_RS10110	50S ribosomal protein L29	PF00831.26	Ribosomal_L29
HMPIEDBD_02301	group_3899	NMY3_RS10120	30S ribosomal protein S17	PF00366.23	Ribosomal_S17
HMPIEDBD_02302	rplN	NMY3_RS10125	50S ribosomal protein L14	PF00238.22	Ribosomal_L14
HMPIEDBD_02303	group_3521	NMY3_RS10130	50S ribosomal protein L24	PF16906.8	Ribosomal_L26
HMPIEDBD_02304	group_3520	NMY3_RS10135	30S ribosomal protein S4e	PF08071.15	RS4NT
HMPIEDBD_02305	group_3519	NMY3_RS10140	50S ribosomal protein L5	PF00281.22	Ribosomal_L5
HMPIEDBD_02306	rpsH	NMY3_RS10150	30S ribosomal protein S8	PF00410.22	Ribosomal_S8
HMPIEDBD_02307	rplF	NMY3_RS10155	50S ribosomal protein L6	PF00347.26	Ribosomal_L6
HMPIEDBD_02308	group_3517	NMY3_RS10165	hypothetical protein
HMPIEDBD_02310	group_3516	NMY3_RS10175	thiolase family protein	PF00108.26	Thiolase_N
HMPIEDBD_02311	fgd_3	NMY3_RS10180	LLM class flavin-dependent oxidoreductase	PF00296.23	Bac_luciferase
HMPIEDBD_02312	cugP_2	NMY3_RS10185	nucleotidyltransferase family protein	PF00483.26	NTP_transferase
HMPIEDBD_02313	bioF	NMY3_RS10190	pyridoxal phosphate-dependent aminotransferase family protein	PF00155.24	Aminotran_1_2
HMPIEDBD_02314	bioB	NMY3_RS10195	biotin synthase BioB	PF04055.24	Radical_SAM
HMPIEDBD_02315	pinR	NMY3_RS10200	recombinase family protein	PF00239.24	Resolvase
HMPIEDBD_02316	bioK	NMY3_RS10205	adenosylmethionine--8-amino-7-oxononanoate transaminase	PF00202.24	Aminotran_3
HMPIEDBD_02318	group_3509	NMY3_RS10215	hypothetical protein
HMPIEDBD_02319	group_3897	NMY3_RS10220	Snf7 family protein
HMPIEDBD_02321	group_3508	NMY3_RS10230	threonine synthase	PF00291.28	PALP
HMPIEDBD_02322	trpE	NMY3_RS10235	anthranilate synthase component I family protein	PF04715.16	Anth_synt_I_N
HMPIEDBD_02323	group_3506	NMY3_RS10240	DUF2203 domain-containing protein	PF09969.12	DUF2203
HMPIEDBD_02324	group_3505	NMY3_RS10245	DUF4147 domain-containing protein	PF13660.9	DUF4147
HMPIEDBD_02325	group_3504	NMY3_RS10250	DNA-directed RNA polymerase subunit K	PF01192.25	RNA_pol_Rpb6
HMPIEDBD_02326	group_3503	NMY3_RS10255	cyclophilin-like family protein	PF04126.16	Cyclophil_like
HMPIEDBD_02327	group_3502	NMY3_RS10260	hypothetical protein	PF03297.18	Ribosomal_S25
HMPIEDBD_02328	group_3501	NMY3_RS10265	TFIIB-type zinc ribbon-containing protein	PF08271.15	TF_Zn_Ribbon
HMPIEDBD_02329	group_3500	NMY3_RS10270	Gar1/Naf1 family protein
HMPIEDBD_02331	purS	NMY3_RS10280	phosphoribosylformylglycinamidine synthase subunit PurS	PF02700.17	PurS
HMPIEDBD_02332	group_3498	NMY3_RS10285	signal recognition particle subunit SRP19/SEC65 family protein	PF01922.20	SRP19
HMPIEDBD_02333	rnj_2	NMY3_RS10290	beta-CASP ribonuclease aCPSF1	PF17214.6	KH_7
HMPIEDBD_02334	group_4214	NMY3_RS10295	UPF0147 family protein	PF03685.16	UPF0147
HMPIEDBD_02336	yfcA	NMY3_RS10305	sulfite exporter TauE/SafE family protein	PF01925.22	TauE
HMPIEDBD_02337	purN	NMY3_RS10310	phosphoribosylglycinamide formyltransferase	PF00551.22	Formyl_trans_N
HMPIEDBD_02338	group_3494	NMY3_RS10315	tetratricopeptide repeat protein	PF13181.9	TPR_8
HMPIEDBD_02339	group_3493	NMY3_RS10320	EMC3/TMCO1 family protein	PF01956.19	EMC3_TMCO1
HMPIEDBD_02340	argS	NMY3_RS10325	arginine--tRNA ligase	PF03485.19	Arg_tRNA_synt_N
HMPIEDBD_02341	mngB_2	NMY3_RS10330	phosphoglycolate phosphatase	PF08282.15	Hydrolase_3
HMPIEDBD_02342	group_3490	NMY3_RS10335	hypothetical protein	PF01282.22	Ribosomal_S24e
HMPIEDBD_02346	ffh	NMY3_RS10355	signal recognition particle receptor subunit alpha	PF02881.22	SRP54_N
HMPIEDBD_02347	group_3488	NMY3_RS10360	diphthine--ammonia ligase	PF01902.20	Diphthami_syn_2
HMPIEDBD_02348	group_3487	NMY3_RS10365	hypothetical protein
HMPIEDBD_02349	group_3486	NMY3_RS10370	SDR family NAD(P)-dependent oxidoreductase	PF00106.28	adh_short
HMPIEDBD_02350	group_3485	NMY3_RS10375	LLM class flavin-dependent oxidoreductase	PF00296.23	Bac_luciferase
HMPIEDBD_02351	group_3484	NMY3_RS10380	MBL fold metallo-hydrolase RNA specificity domain-containing protein	PF07521.15	RMMBL
HMPIEDBD_02352	apgM	NMY3_RS10385	alkaline phosphatase family protein	PF01676.21	Metalloenzyme
HMPIEDBD_02353	group_3482	NMY3_RS10390	peptide chain release factor aRF-1	PF03463.18	eRF1_1
HMPIEDBD_02354	group_3481	NMY3_RS10395	galactose-1-phosphate uridylyltransferase
HMPIEDBD_02355	group_3480	NMY3_RS10400	hypothetical protein
HMPIEDBD_02357	group_3479	NMY3_RS10410	hypothetical protein
HMPIEDBD_02358	group_3478	NMY3_RS10415	tRNA-intron lyase	PF02778.17	tRNA_int_endo_N
HMPIEDBD_02359	group_3477	NMY3_RS10420	DUF47 family protein	PF01865.19	PhoU_div
HMPIEDBD_02360	hom	NMY3_RS10425	homoserine dehydrogenase	PF03447.19	NAD_binding_3
HMPIEDBD_02361	trxB_2	NMY3_RS10430	thioredoxin-disulfide reductase	PF07992.17	Pyr_redox_2
HMPIEDBD_02362	cysM	NMY3_RS10435	cysteine synthase family protein	PF00291.28	PALP
HMPIEDBD_02363	tusA	NMY3_RS10440	sulfurtransferase TusA family protein	PF01206.20	TusA
HMPIEDBD_02364	serB	NMY3_RS10445	phosphoserine phosphatase SerB	PF12710.10	HAD
HMPIEDBD_02365	fbiB_1	NMY3_RS10450	coenzyme F420-0:L-glutamate ligase	PF01996.19	F420_ligase
HMPIEDBD_02376	group_3470	NMY3_RS10495	PINc/VapC family ATPase	PF00437.23	T2SSE
HMPIEDBD_02379	nrtD	NMY3_RS10505	ABC transporter ATP-binding protein	PF00005.30	ABC_tran
HMPIEDBD_02380	group_3469	NMY3_RS10510	hypothetical protein
HMPIEDBD_02381	nudL	NMY3_RS10515	CoA pyrophosphatase	PF00293.31	NUDIX
HMPIEDBD_02382	hicd_2	NMY3_RS10520	isocitrate/isopropylmalate dehydrogenase family protein	PF00180.23	Iso_dh
HMPIEDBD_02383	leuA_2	NMY3_RS10525	2-isopropylmalate synthase	PF00682.22	HMGL-like
HMPIEDBD_02384	ilvH	NMY3_RS10530	acetolactate synthase small subunit	PF01842.28	ACT
HMPIEDBD_02385	ilvB	NMY3_RS10535	biosynthetic-type acetolactate synthase large subunit	PF02776.21	TPP_enzyme_N
HMPIEDBD_02386	lsrF	NMY3_RS10540	3-hydroxy-5-phosphonooxypentane-2,4-dione thiolase	PF01791.12	DeoC
HMPIEDBD_02387	group_3462	NMY3_RS10545	alcohol dehydrogenase catalytic domain-containing protein	PF08240.15	ADH_N
HMPIEDBD_02389	group_3461	NMY3_RS10555	aldo/keto reductase	PF00248.24	Aldo_ket_red
HMPIEDBD_02390	menA	NMY3_RS10560	prenyltransferase	PF01040.21	UbiA
HMPIEDBD_02392	group_3459	NMY3_RS10570	hypothetical protein
HMPIEDBD_02394	group_3458	NMY3_RS10575	PsbP-related protein	PF18933.3	PsbP_2
HMPIEDBD_02395	group_1219	NMY3_RS10580	DNA-binding protein	PF01918.24	Alba
HMPIEDBD_02396	group_3457	NMY3_RS10585	hypothetical protein
HMPIEDBD_02397	group_3456		hypothetical protein
HMPIEDBD_02398	lrp	NMY3_RS10595	Lrp/AsnC family transcriptional regulator	PF13412.9	HTH_24
HMPIEDBD_02399	group_3455	NMY3_RS10600	hypothetical protein
HMPIEDBD_02400	group_3454	NMY3_RS10605	50S ribosomal protein P1	PF00428.22	Ribosomal_60s
HMPIEDBD_02401	group_3453	NMY3_RS10610	50S ribosomal protein L10	PF00466.23	Ribosomal_L10
HMPIEDBD_02402	rplA	NMY3_RS10615	50S ribosomal protein L1	PF00687.24	Ribosomal_L1
HMPIEDBD_02403	pgl_2	NMY3_RS10620	YncE family protein	PF18998.3	Flg_new_2
HMPIEDBD_02404	group_3451	NMY3_RS10625	hypothetical protein
HMPIEDBD_02437	group_3450	NMY3_RS10760	hypothetical protein
HMPIEDBD_02438	group_3449	NMY3_RS10765	hypothetical protein
HMPIEDBD_02443	tetA	NMY3_RS10790	MFS transporter	PF07690.19	MFS_1
HMPIEDBD_02445	group_3097	NMY3_RS10800	DUF5996 family protein	PF19459.2	DUF5996
HMPIEDBD_02456	group_3447	NMY3_RS10845	hypothetical protein
HMPIEDBD_02457	phaC	NMY3_RS10850	class III poly(R)-hydroxyalkanoic acid synthase subunit PhaC	PF00561.23	Abhydrolase_1
HMPIEDBD_02458	group_3445	NMY3_RS10855	AbrB/MazE/SpoVT family DNA-binding domain-containing protein
HMPIEDBD_02459	group_3444	NMY3_RS10860	alpha/beta hydrolase	PF00561.23	Abhydrolase_1
HMPIEDBD_02462	group_2279	NMY3_RS10875	DNA-directed DNA polymerase I	PF03104.22	DNA_pol_B_exo1
HMPIEDBD_02463	group_2280	NMY3_RS10880	arginase family protein	PF00491.24	Arginase
HMPIEDBD_02464	group_2281	NMY3_RS10885	threonine--tRNA ligase	PF08915.14	tRNA-Thr_ED
HMPIEDBD_02465	group_2282	NMY3_RS10890	hypothetical protein
HMPIEDBD_02466	group_2283	NMY3_RS10895	hypothetical protein
HMPIEDBD_02467	trpA	NMY3_RS10900	tryptophan synthase subunit alpha	PF00290.23	Trp_syntA
HMPIEDBD_02468	trpB	NMY3_RS10905	tryptophan synthase subunit beta	PF00291.28	PALP
HMPIEDBD_02469	trpC	NMY3_RS10910	indole-3-glycerol-phosphate synthase	PF00218.24	IGPS
HMPIEDBD_02470	group_2287	NMY3_RS10915	hypothetical protein
HMPIEDBD_02471	pyrG	NMY3_RS10920	CTP synthase	PF06418.17	CTP_synth_N
HMPIEDBD_02472	nadK_3	NMY3_RS10925	NAD(+)/NADH kinase	PF20143.2	NAD_kinase_C
HMPIEDBD_02473	group_2290	NMY3_RS10930	PfkB family carbohydrate kinase	PF00294.27	PfkB
HMPIEDBD_02474	group_4064	NMY3_RS10935	30S ribosomal protein S26e	PF01283.22	Ribosomal_S26e
HMPIEDBD_02475	group_2291	NMY3_RS10940	CDP-alcohol phosphatidyltransferase family protein	PF01066.24	CDP-OH_P_transf
HMPIEDBD_02481	group_2292	NMY3_RS10970	ATP-grasp domain-containing protein	PF15632.9	ATPgrasp_Ter
HMPIEDBD_02483	group_2293	NMY3_RS10980	glycosyltransferase	PF00535.29	Glycos_transf_2
HMPIEDBD_02484	group_2294	NMY3_RS10985	hypothetical protein
HMPIEDBD_02485	metH_1	NMY3_RS10990	dihydropteroate synthase	PF00809.25	Pterin_bind
HMPIEDBD_02486	metH_2	NMY3_RS10995	homocysteine S-methyltransferase family protein	PF02574.19	S-methyl_trans
HMPIEDBD_02492	group_1113	NMY3_RS11025	hypothetical protein
HMPIEDBD_02493	group_2301	NMY3_RS11030	SDR family oxidoreductase	PF00106.28	adh_short
HMPIEDBD_02497	ppm1	NMY3_RS11050	polyprenol monophosphomannose synthase	PF00535.29	Glycos_transf_2
HMPIEDBD_02499	group_2303	NMY3_RS11060	hypothetical protein
HMPIEDBD_02500	group_2304	NMY3_RS11065	hypothetical protein
HMPIEDBD_02501	scpB	NMY3_RS11070	SMC-Scp complex subunit ScpB	PF04079.19	SMC_ScpB
HMPIEDBD_02502	group_2306	NMY3_RS11075	30S ribosomal protein S8e	PF01201.25	Ribosomal_S8e
HMPIEDBD_02503	purQ	NMY3_RS11080	phosphoribosylformylglycinamidine synthase subunit PurQ	PF13507.9	GATase_5
HMPIEDBD_02504	purL	NMY3_RS11085	phosphoribosylformylglycinamidine synthase subunit PurL	PF18072.4	FGAR-AT_linker
HMPIEDBD_02505	purF_1	NMY3_RS11090	amidophosphoribosyltransferase	PF13522.9	GATase_6
HMPIEDBD_02506	group_2310	NMY3_RS11095	hypothetical protein
HMPIEDBD_02508	group_2311	NMY3_RS11105	DNA topoisomerase I	PF02919.18	Topoisom_I_N
HMPIEDBD_02509	pyrK	NMY3_RS11110	dihydroorotate dehydrogenase electron transfer subunit	PF00175.24	NAD_binding_1
HMPIEDBD_02510	pyrD	NMY3_RS11115	dihydroorotate dehydrogenase	PF01180.24	DHO_dh
HMPIEDBD_02515	bluB	NMY3_RS11140	5,6-dimethylbenzimidazole synthase	PF00881.27	Nitroreductase
HMPIEDBD_02516	bioD1	NMY3_RS11145	dethiobiotin synthase	PF13500.9	AAA_26
HMPIEDBD_02517	cugP_1	NMY3_RS11150	nucleotidyltransferase family protein	PF00483.26	NTP_transferase
HMPIEDBD_02518	pdxY	NMY3_RS11155	bifunctional hydroxymethylpyrimidine kinase/phosphomethylpyrimidine kinase	PF08543.15	Phos_pyr_kin
HMPIEDBD_02519	efp	NMY3_RS11160	translation initiation factor IF-5A	PF08207.15	EFP_N
HMPIEDBD_02520	group_2318	NMY3_RS11165	site-2 protease family protein	PF02163.25	Peptidase_M50
HMPIEDBD_02521	cmoA	NMY3_RS11170	class I SAM-dependent methyltransferase	PF13649.9	Methyltransf_25
HMPIEDBD_02522	lpxD_1	NMY3_RS11175	hypothetical protein	PF00132.27	Hexapep
HMPIEDBD_02523	group_1956	NMY3_RS11180	hypothetical protein
HMPIEDBD_02524	cysS	NMY3_RS11185	cysteine--tRNA ligase	PF01406.22	tRNA-synt_1e
HMPIEDBD_02525	carAc	NMY3_RS11190	Rieske (2Fe-2S) protein	PF00355.29	Rieske
HMPIEDBD_02526	metG	NMY3_RS11195	methionine--tRNA ligase	PF09334.14	tRNA-synt_1g
HMPIEDBD_02527	group_2323	NMY3_RS11200	nicotinamide-nucleotide adenylyltransferase	PF01467.29	CTP_transf_like
HMPIEDBD_02528	egtD	NMY3_RS11205	L-histidine N(alpha)-methyltransferase	PF10017.12	Methyltransf_33
HMPIEDBD_02529	fbiC_1	NMY3_RS11210	5-amino-6-(D-ribitylamino)uracil--L-tyrosine 4-hydroxyphenyl transferase CofH	PF04055.24	Radical_SAM
HMPIEDBD_02530	fbiC_2	NMY3_RS11215	7,8-didemethyl-8-hydroxy-5-deazariboflavin synthase CofG	PF04055.24	Radical_SAM
HMPIEDBD_02532	ilvC	NMY3_RS11225	ketol-acid reductoisomerase	PF07991.15	IlvN
HMPIEDBD_02534	dapL	NMY3_RS11235	aminotransferase class I/II-fold pyridoxal phosphate-dependent enzyme	PF01817.24	CM_2
HMPIEDBD_02535	aroC	NMY3_RS11240	chorismate synthase	PF01264.24	Chorismate_synt
HMPIEDBD_02536	aroA	NMY3_RS11245	3-phosphoshikimate 1-carboxyvinyltransferase	PF00275.23	EPSP_synthase
HMPIEDBD_02538	thrB_1	NMY3_RS11250	shikimate kinase	PF00288.29	GHMP_kinases_N
HMPIEDBD_02539	aroE	NMY3_RS11255	shikimate dehydrogenase	PF08501.14	Shikimate_dh_N
HMPIEDBD_02540	aroD	NMY3_RS11260	type I 3-dehydroquinate dehydratase	PF01487.18	DHquinase_I
HMPIEDBD_02541	tatC_2	NMY3_RS11265	twin-arginine translocase subunit TatC	PF00902.21	TatC
HMPIEDBD_02542	yhdJ	NMY3_RS11270	site-specific DNA-methyltransferase	PF01555.21	N6_N4_Mtase
HMPIEDBD_02543	aroB'	NMY3_RS11275	3-dehydroquinate synthase II	PF01959.19	DHQS
HMPIEDBD_02544	griI	NMY3_RS11280	2-amino-3,7-dideoxy-D-threo-hept-6-ulosonate synthase	PF01791.12	DeoC
HMPIEDBD_02545	nadE_1	NMY3_RS11285	NAD+ synthase	PF02540.20	NAD_synthase
HMPIEDBD_02546	citZ	NMY3_RS11290	citrate/2-methylcitrate synthase	PF00285.24	Citrate_synt
HMPIEDBD_02547	purM	NMY3_RS11295	phosphoribosylformylglycinamidine cyclo-ligase	PF00586.27	AIRS
HMPIEDBD_02548	group_2341	NMY3_RS11300	tRNA uridine(34) 5-carboxymethylaminomethyl modification radical SAM/GNAT enzyme Elp3	PF04055.24	Radical_SAM
HMPIEDBD_02549	lysS	NMY3_RS11305	lysine--tRNA ligase	PF01921.21	tRNA-synt_1f
HMPIEDBD_02551	group_2343	NMY3_RS11315	hypothetical protein
HMPIEDBD_02552	group_2344	NMY3_RS11320	hypothetical protein	PF20364.1	DUF6659
HMPIEDBD_02554	group_2345	NMY3_RS11325	hypothetical protein
HMPIEDBD_02556	group_2346	NMY3_RS11335	nitroreductase family protein	PF00881.27	Nitroreductase
HMPIEDBD_02558	group_2347	NMY3_RS11345	hypothetical protein
HMPIEDBD_02559	ahpF	NMY3_RS11350	NAD(P)/FAD-dependent oxidoreductase	PF07992.17	Pyr_redox_2
HMPIEDBD_02560	group_2348	NMY3_RS11355	Lrp/AsnC ligand binding domain-containing protein	PF01037.24	AsnC_trans_reg
HMPIEDBD_02561	group_2349	NMY3_RS11360	sugar phosphate isomerase/epimerase	PF01261.27	AP_endonuc_2
HMPIEDBD_02562	group_2350	NMY3_RS11365	alkaline phosphatase family protein	PF01663.25	Phosphodiest
HMPIEDBD_02563	group_2351		hypothetical protein
HMPIEDBD_02564	group_2352	NMY3_RS11375	hypothetical protein
HMPIEDBD_02565	group_285	NMY3_RS11380	hypothetical protein
HMPIEDBD_02567	otnI	NMY3_RS11390	sugar phosphate isomerase/epimerase family protein	PF01261.27	AP_endonuc_2
HMPIEDBD_02569	group_2354	NMY3_RS11400	hypothetical protein
HMPIEDBD_02570	group_2355	NMY3_RS11405	hypothetical protein
HMPIEDBD_02578	group_1960	NMY3_RS11440	TatD family hydrolase	PF01026.24	TatD_DNase
HMPIEDBD_02579	gutB	NMY3_RS11445	alcohol dehydrogenase catalytic domain-containing protein	PF08240.15	ADH_N
HMPIEDBD_02595	group_2361	NMY3_RS11515	hypothetical protein
HMPIEDBD_02596	group_2362	NMY3_RS11520	SIMPL domain-containing protein	PF04402.17	SIMPL
HMPIEDBD_02598	group_2363	NMY3_RS11525	Trm112 family protein	PF03966.19	Trm112p
HMPIEDBD_02605	group_2	NMY3_RS11555	hypothetical protein
HMPIEDBD_02606	group_1970	NMY3_RS11560	hypothetical protein
HMPIEDBD_02609	rutB	NMY3_RS11570	isochorismatase family cysteine hydrolase	PF00857.23	Isochorismatase
HMPIEDBD_02611	group_1686	NMY3_RS11580	hypothetical protein
HMPIEDBD_02612	group_1118	NMY3_RS11585	potassium transporter TrkG	PF00571.31	CBS
HMPIEDBD_02613	group_2366	NMY3_RS11590	hypothetical protein
HMPIEDBD_02616	dapE_2	NMY3_RS11605	M20/M25/M40 family metallo-hydrolase	PF01546.31	Peptidase_M20
HMPIEDBD_02617	group_2367	NMY3_RS11610	hypothetical protein
HMPIEDBD_02618	group_2368	NMY3_RS11615	HNH endonuclease signature motif containing protein
HMPIEDBD_02620	ctaA_1	NMY3_RS11625	COX15/CtaA family protein	PF02628.18	COX15-CtaA
HMPIEDBD_02621	group_2370	NMY3_RS11630	NAD(P)/FAD-dependent oxidoreductase
HMPIEDBD_02622	group_2371	NMY3_RS11635	hypothetical protein
HMPIEDBD_02623	group_2372	NMY3_RS11640	hypothetical protein
HMPIEDBD_02624	group_2373	NMY3_RS11645	leucine--tRNA ligase	PF00133.25	tRNA-synt_1
HMPIEDBD_02625	group_2374	NMY3_RS11650	hypothetical protein
HMPIEDBD_02626	fusA	NMY3_RS11655	elongation factor EF-2	PF00009.30	GTP_EFTU
HMPIEDBD_02628	mqnD	NMY3_RS11660	ABC transporter substrate-binding protein	PF02621.17	VitK2_biosynth
HMPIEDBD_02629	mqnE	NMY3_RS11665	radical SAM protein	PF04055.24	Radical_SAM
HMPIEDBD_02630	mqnC	NMY3_RS11670	CofH family radical SAM protein	PF04055.24	Radical_SAM
HMPIEDBD_02631	mvaS	NMY3_RS11675	hydroxymethylglutaryl-CoA synthase	PF01154.20	HMG_CoA_synt_N
HMPIEDBD_02632	tdcB_1	NMY3_RS11680	threonine ammonia-lyase	PF00291.28	PALP
HMPIEDBD_02635	group_2379	NMY3_RS11690	hypothetical protein
HMPIEDBD_02636	group_4442	NMY3_RS11695	Lrp/AsnC ligand binding domain-containing protein	PF01037.24	AsnC_trans_reg
HMPIEDBD_02637	group_2380	NMY3_RS11710	hypothetical protein
HMPIEDBD_02638	yvqK	NMY3_RS11715	cob(I)yrinic acid a,c-diamide adenosyltransferase	PF01923.21	Cob_adeno_trans
HMPIEDBD_02641	group_1689	NMY3_RS11725	hypothetical protein
HMPIEDBD_02642	COQ5_1	NMY3_RS11730	methyltransferase domain-containing protein	PF08241.15	Methyltransf_11
HMPIEDBD_02645	group_2383	NMY3_RS11740	hypothetical protein
HMPIEDBD_02646	group_2384	NMY3_RS11745	TIGR00300 family protein	PF04455.15	Saccharop_dh_N
HMPIEDBD_02647	group_2385		hypothetical protein
HMPIEDBD_02649	gatA	NMY3_RS11755	Asp-tRNA(Asn)/Glu-tRNA(Gln) amidotransferase subunit GatA	PF01425.24	Amidase
HMPIEDBD_02651	aspS2_1	NMY3_RS11765	aspartate--tRNA(Asn) ligase	PF01336.28	tRNA_anti-codon
HMPIEDBD_02653	trxA_1	NMY3_RS11770	thioredoxin	PF00085.23	Thioredoxin
HMPIEDBD_02654	alaS	NMY3_RS11775	alanine--tRNA ligase	PF01411.22	tRNA-synt_2c
HMPIEDBD_02655	group_2390	NMY3_RS11780	formate--phosphoribosylaminoimidazolecarboxamide ligase family protein	PF06849.15	DUF1246
HMPIEDBD_02656	tatA	NMY3_RS11785	twin-arginine translocase TatA/TatE family subunit	PF02416.19	TatA_B_E
HMPIEDBD_02657	group_2392	NMY3_RS11790	hypothetical protein
HMPIEDBD_02658	pyrH	NMY3_RS11795	UMP kinase	PF00696.31	AA_kinase
HMPIEDBD_02659	group_2394	NMY3_RS11800	HD domain-containing protein	PF01966.25	HD
HMPIEDBD_02660	tmk_1	NMY3_RS11805	dTMP kinase	PF02223.20	Thymidylate_kin
HMPIEDBD_02661	group_2396	NMY3_RS11810	hypothetical protein
HMPIEDBD_02663	sufS_1	NMY3_RS11820	aminotransferase class V-fold PLP-dependent enzyme	PF00266.22	Aminotran_5
HMPIEDBD_02722	group_3215	NMY3_RS12060	hypothetical protein
HMPIEDBD_02723	group_2403	NMY3_RS12065	penicillin-binding protein activator	PF01094.31	ANF_receptor
HMPIEDBD_02726	group_2404	NMY3_RS12080	hypothetical protein
HMPIEDBD_02727	group_2405	NMY3_RS12085	hypothetical protein
HMPIEDBD_02728	epi	NMY3_RS12090	methylmalonyl-CoA epimerase	PF13669.9	Glyoxalase_4
HMPIEDBD_02730	group_2407	NMY3_RS12100	pyridoxamine 5'-phosphate oxidase family protein	PF01243.23	Putative_PNPOx
HMPIEDBD_02731	group_2408	NMY3_RS12105	hypothetical protein
HMPIEDBD_02733	group_2409	NMY3_RS12110	V-type ATP synthase subunit I	PF01496.22	V_ATPase_I
HMPIEDBD_02736	atpD	NMY3_RS12120	V-type ATP synthase subunit D	PF01813.20	ATP-synt_D
HMPIEDBD_02737	ntpB	NMY3_RS12125	V-type ATP synthase subunit B	PF02874.26	ATP-synt_ab_N
HMPIEDBD_02738	ntpA	NMY3_RS12130	V-type ATP synthase subunit A	PF02874.26	ATP-synt_ab_N
HMPIEDBD_02739	atpF	NMY3_RS12135	V-type ATP synthase subunit F	PF01990.20	ATP-synt_F
HMPIEDBD_02740	atpC	NMY3_RS12140	V-type ATPase subunit	PF01992.19	vATP-synt_AC39
HMPIEDBD_02741	atpE	NMY3_RS12145	V-type ATP synthase subunit E
HMPIEDBD_02742	group_2416	NMY3_RS12150	hypothetical protein	PF00137.24	ATP-synt_C
HMPIEDBD_02746	group_1295	NMY3_RS12170	hypothetical protein
HMPIEDBD_02748	dnaJ_1	NMY3_RS12175	DnaJ domain-containing protein	PF00226.34	DnaJ
HMPIEDBD_02749	asnB_1	NMY3_RS12180	asparagine synthase (glutamine-hydrolyzing)	PF13537.9	GATase_7
HMPIEDBD_02750	serB2	NMY3_RS12185	HAD-IB family phosphatase	PF12710.10	HAD
HMPIEDBD_02751	group_1298	NMY3_RS12190	mannosyl-3-phosphoglycerate synthase	PF09488.13	Osmo_MPGsynth
HMPIEDBD_02752	group_2419	NMY3_RS12195	hypothetical protein
HMPIEDBD_02754	group_1444	NMY3_RS12205	hypothetical protein
HMPIEDBD_02757	group_2420	NMY3_RS12220	hypothetical protein
HMPIEDBD_02762	yedA	NMY3_RS12245	EamA family transporter	PF00892.23	EamA
HMPIEDBD_02764	group_2422	NMY3_RS12255	hypothetical protein
HMPIEDBD_02767	bacC_1	NMY3_RS12265	SDR family NAD(P)-dependent oxidoreductase	PF00106.28	adh_short
HMPIEDBD_02770	group_900	NMY3_RS12275	hypothetical protein
HMPIEDBD_02773	group_2424	NMY3_RS12295	hypothetical protein
HMPIEDBD_02778	group_902	NMY3_RS12310	zf-TFIIB domain-containing protein	PF13453.9	zf-TFIIB
HMPIEDBD_02810	group_3087	NMY3_RS12430	SemiSWEET family transporter	PF03083.19	MtN3_slv
HMPIEDBD_02828	group_2428	NMY3_RS12490	iron-containing redox enzyme family protein	PF03070.19	TENA_THI-4
HMPIEDBD_02901	carA_1	NMY3_RS12770	CoA-transferase	PF01144.26	CoA_trans
HMPIEDBD_02911	group_2429		hypothetical protein
HMPIEDBD_02918	group_1002	NMY3_RS12850	nitroreductase family protein	PF00881.27	Nitroreductase
HMPIEDBD_02920	group_1137	NMY3_RS12855	GNAT family N-acetyltransferase	PF00583.28	Acetyltransf_1
HMPIEDBD_02921	group_2430	NMY3_RS12860	polyprenyl synthetase family protein	PF00348.20	polyprenyl_synt
HMPIEDBD_02922	trmI	NMY3_RS12865	tRNA (adenine-N1)-methyltransferase	PF08704.13	GCD14
HMPIEDBD_02923	group_2432	NMY3_RS12870	FxLYD domain-containing protein
HMPIEDBD_02924	group_2433	NMY3_RS12875	hypothetical protein
HMPIEDBD_02925	group_2434	NMY3_RS12880	metallophosphoesterase	PF00149.31	Metallophos
HMPIEDBD_02926	carB_2	NMY3_RS12885	carbamoyl-phosphate synthase (glutamine-hydrolyzing) large subunit	PF02786.20	CPSase_L_D2
HMPIEDBD_02927	carA_2	NMY3_RS12890	glutamine-hydrolyzing carbamoyl-phosphate synthase small subunit	PF00988.25	CPSase_sm_chain
HMPIEDBD_02928	crtQ	NMY3_RS12895	glycosyltransferase family 2 protein	PF00535.29	Glycos_transf_2
HMPIEDBD_02930	metG_2	NMY3_RS12905	methionine--tRNA ligase subunit beta	PF01588.23	tRNA_bind
HMPIEDBD_02932	purD	NMY3_RS12910	phosphoribosylamine--glycine ligase	PF02844.18	GARS_N
HMPIEDBD_02934	folD	NMY3_RS12920	tetrahydrofolate dehydrogenase/cyclohydrolase catalytic domain-containing protein	PF00763.26	THF_DHG_CYH
HMPIEDBD_02935	thi4_1	NMY3_RS12925	sulfide-dependent adenosine diphosphate thiazole synthase	PF01946.20	Thi4
HMPIEDBD_02936	group_1703	NMY3_RS12930	DedA family protein	PF09335.14	SNARE_assoc
HMPIEDBD_02937	group_2443	NMY3_RS12935	CBS domain-containing protein	PF01381.25	HTH_3
HMPIEDBD_02939	group_2444	NMY3_RS12945	hypothetical protein
HMPIEDBD_02940	group_2445	NMY3_RS12950	hypothetical protein
HMPIEDBD_02941	group_2446	NMY3_RS12955	DHHA1 domain-containing protein	PF02272.22	DHHA1
HMPIEDBD_02942	rpsJ	NMY3_RS12960	30S ribosomal protein S10	PF00338.25	Ribosomal_S10
HMPIEDBD_02943	tuf_2	NMY3_RS12965	translation elongation factor EF-1 subunit alpha	PF00009.30	GTP_EFTU
HMPIEDBD_02944	algA	NMY3_RS12970	phosphomannose isomerase type II C-terminal cupin domain	PF01050.21	MannoseP_isomer
HMPIEDBD_02945	group_2448	NMY3_RS12975	hypothetical protein
HMPIEDBD_02946	ileS	NMY3_RS12980	class I tRNA ligase family protein	PF00133.25	tRNA-synt_1
HMPIEDBD_02947	ppa	NMY3_RS12985	inorganic diphosphatase	PF00719.22	Pyrophosphatase
HMPIEDBD_02948	ftsH_4	NMY3_RS12990	AAA family ATPase	PF00004.32	AAA
HMPIEDBD_02949	group_2452	NMY3_RS12995	TrmB family transcriptional regulator	PF01978.22	TrmB
HMPIEDBD_02950	nnr_1	NMY3_RS13000	NAD(P)H-hydrate dehydratase	PF01256.20	Carb_kinase
HMPIEDBD_02951	group_1300	NMY3_RS13005	hypothetical protein
HMPIEDBD_02952	group_7948	NMY3_RS13010	RNA polymerase Rbp10
HMPIEDBD_02954	ahcY_1	NMY3_RS13020	adenosylhomocysteinase	PF05221.20	AdoHcyase
HMPIEDBD_02956	nadK_2	NMY3_RS13030	NAD(+)/NADH kinase	PF01513.24	NAD_kinase
HMPIEDBD_02978	sasA_15	NMY3_RS13120	sensor histidine kinase	PF00512.28	HisKA
HMPIEDBD_02980	group_2456	NMY3_RS13125	thioredoxin domain-containing protein	PF13462.9	Thioredoxin_4
HMPIEDBD_02981	group_2457	NMY3_RS13130	hypothetical protein
HMPIEDBD_02982	group_2458	NMY3_RS13135	hypothetical protein
HMPIEDBD_02983	group_2459	NMY3_RS13140	hypothetical protein
HMPIEDBD_02984	group_2460	NMY3_RS13145	hypothetical protein
HMPIEDBD_02985	ctaB_2	NMY3_RS13150	heme o synthase	PF01040.21	UbiA
HMPIEDBD_02986	group_2462	NMY3_RS13155	hypothetical protein
HMPIEDBD_02987	ftsH_2	NMY3_RS13160	CDC48 family AAA ATPase	PF02359.21	CDC48_N
HMPIEDBD_02988	group_2464	NMY3_RS13165	elongation factor 1-beta	PF00736.22	EF1_GNE
HMPIEDBD_02989	group_2465	NMY3_RS13175	NAD(P)/FAD-dependent oxidoreductase
HMPIEDBD_02990	pgk	NMY3_RS13180	phosphoglycerate kinase	PF00162.22	PGK
HMPIEDBD_02992	group_2467	NMY3_RS13185	50S ribosomal protein L16	PF00252.21	Ribosomal_L16
HMPIEDBD_02993	group_2468	NMY3_RS13190	tRNA-intron lyase	PF02778.17	tRNA_int_endo_N
HMPIEDBD_02994	group_2469	NMY3_RS13195	hypothetical protein	PF20364.1	DUF6659
HMPIEDBD_02998	group_4457	NMY3_RS13210	translation initiation factor eIF-1A	PF01176.22	eIF-1a
HMPIEDBD_02999	pheT	NMY3_RS13215	phenylalanine--tRNA ligase subunit beta	PF03483.20	B3_4
HMPIEDBD_03000	group_2471	NMY3_RS13220	phenylalanine--tRNA ligase subunit alpha	PF01409.23	tRNA-synt_2d
HMPIEDBD_03001	group_2472	NMY3_RS13225	tryptophan--tRNA ligase	PF00579.28	tRNA-synt_1b
HMPIEDBD_03002	group_2473	NMY3_RS13230	hypothetical protein
HMPIEDBD_03003	group_2474	NMY3_RS13235	hypothetical protein
HMPIEDBD_03004	group_2475	NMY3_RS13240	pantetheine-phosphate adenylyltransferase	PF01467.29	CTP_transf_like
HMPIEDBD_03005	group_1139	NMY3_RS16745	4Fe-4S binding protein	PF12838.10	Fer4_7
HMPIEDBD_03006	group_2476	NMY3_RS13250	adenylate/guanylate cyclase domain-containing protein	PF00211.23	Guanylate_cyc
HMPIEDBD_03008	group_3072	NMY3_RS13260	DUF1622 domain-containing protein	PF07784.14	DUF1622
HMPIEDBD_03084	group_2481	NMY3_RS13605	hypothetical protein
HMPIEDBD_03085	group_912	NMY3_RS13610	NosD domain-containing protein	PF05048.16	NosD
HMPIEDBD_03087	group_1709	NMY3_RS13620	hypothetical protein
HMPIEDBD_03090	group_715	NMY3_RS13630	hypothetical protein
HMPIEDBD_03091	group_2482	NMY3_RS13635	hypothetical protein
HMPIEDBD_03093	group_2483	NMY3_RS13640	hypothetical protein
HMPIEDBD_03094	group_2484	NMY3_RS13645	hypothetical protein
HMPIEDBD_03095	group_2485	NMY3_RS13650	hypothetical protein
HMPIEDBD_03096	nadX	NMY3_RS13655	aspartate dehydrogenase	PF03447.19	NAD_binding_3
HMPIEDBD_03097	purE	NMY3_RS13660	5-(carboxyamino)imidazole ribonucleotide mutase	PF00731.23	AIRC
HMPIEDBD_03098	purK	NMY3_RS13665	5-(carboxyamino)imidazole ribonucleotide synthase	PF02222.25	ATP-grasp
HMPIEDBD_03100	group_2489	NMY3_RS13675	hypothetical protein
HMPIEDBD_03101	ttuD_2	NMY3_RS13680	sulfurtransferase	PF00581.23	Rhodanese
HMPIEDBD_03104	bamB	NMY3_RS13695	PQQ-binding-like beta-propeller repeat protein	PF13360.9	PQQ_2
HMPIEDBD_03106	group_2491	NMY3_RS13700	hypothetical protein
HMPIEDBD_03107	group_2492	NMY3_RS13705	hypothetical protein
HMPIEDBD_03108	group_2493	NMY3_RS13710	hypothetical protein
HMPIEDBD_03109	group_2494	NMY3_RS13715	hypothetical protein
HMPIEDBD_03110	group_2495	NMY3_RS13720	cupredoxin domain-containing protein	PF13473.9	Cupredoxin_1
HMPIEDBD_03111	group_2496	NMY3_RS13725	M67 family metallopeptidase	PF14464.9	Prok-JAB
HMPIEDBD_03112	aspS2_2	NMY3_RS13730	aspartate--tRNA(Asn) ligase	PF01336.28	tRNA_anti-codon
HMPIEDBD_03113	group_2498	NMY3_RS13735	hypothetical protein
HMPIEDBD_03114	group_2499	NMY3_RS13740	DUF3892 domain-containing protein	PF13031.9	DUF3892
HMPIEDBD_03115	oppD	NMY3_RS13745	ABC transporter ATP-binding protein	PF00005.30	ABC_tran
HMPIEDBD_03116	sufS_2	NMY3_RS13750	cysteine desulfurase	PF00266.22	Aminotran_5
HMPIEDBD_03117	sufU	NMY3_RS13755	SUF system NifU family Fe-S cluster assembly protein	PF01592.19	NifU_N
HMPIEDBD_03118	group_2502	NMY3_RS13760	phosphatase PAP2 family protein	PF01569.24	PAP2
HMPIEDBD_03119	group_2503	NMY3_RS13765	hypothetical protein
HMPIEDBD_03120	gdhA	NMY3_RS13770	Glu/Leu/Phe/Val dehydrogenase	PF02812.21	ELFV_dehydrog_N
HMPIEDBD_03121	erpA	NMY3_RS13775	iron-sulfur cluster insertion protein ErpA	PF01521.23	Fe-S_biosyn
HMPIEDBD_03122	group_2505	NMY3_RS13780	acetate--CoA ligase family protein	PF13549.9	ATP-grasp_5
HMPIEDBD_03123	menG	NMY3_RS13785	class I SAM-dependent methyltransferase	PF01209.21	Ubie_methyltran
HMPIEDBD_03125	group_2507	NMY3_RS13795	THUMP domain-containing protein	PF02926.20	THUMP
HMPIEDBD_03128	folE	NMY3_RS13810	GTP cyclohydrolase I FolE	PF01227.25	GTP_cyclohydroI
HMPIEDBD_03129	nirQ	NMY3_RS13815	MoxR family ATPase	PF07728.17	AAA_5
HMPIEDBD_03130	group_2510	NMY3_RS13820	VWA domain-containing protein
HMPIEDBD_03131	tal	NMY3_RS13825	fructose-6-phosphate aldolase	PF00923.22	TAL_FSA
HMPIEDBD_03132	aptB	NMY3_RS13830	transketolase family protein	PF02779.27	Transket_pyr
HMPIEDBD_03133	dxs	NMY3_RS13835	ribulose-phosphate 3-epimerase	PF00456.24	Transketolase_N
HMPIEDBD_03138	group_2514	NMY3_RS13855	trypsin-like peptidase domain-containing protein	PF13365.9	Trypsin_2
HMPIEDBD_03139	znuC	NMY3_RS13860	metal ABC transporter ATP-binding protein	PF00005.30	ABC_tran
HMPIEDBD_03141	group_2516	NMY3_RS13865	hypothetical protein
HMPIEDBD_03142	group_2517	NMY3_RS13870	hypothetical protein
HMPIEDBD_03143	group_2518	NMY3_RS13875	AAA family ATPase	PF00158.29	Sigma54_activat
HMPIEDBD_03144	group_2519	NMY3_RS13880	hypothetical protein
HMPIEDBD_03146	group_2520	NMY3_RS13890	PH domain-containing protein	PF14470.9	bPH_3
HMPIEDBD_03147	group_1303	NMY3_RS13895	hypothetical protein
HMPIEDBD_03148	group_2003	NMY3_RS13900	winged helix-turn-helix transcriptional regulator	PF13412.9	HTH_24
HMPIEDBD_03149	group_2521	NMY3_RS13910	dUTPase	PF08761.14	dUTPase_2
HMPIEDBD_03150	group_2522	NMY3_RS13915	hypothetical protein
HMPIEDBD_03151	group_1138	NMY3_RS13920	GNAT family N-acetyltransferase	PF00583.28	Acetyltransf_1
HMPIEDBD_03152	group_2523	NMY3_RS13925	amidohydrolase family protein	PF04909.17	Amidohydro_2
HMPIEDBD_03154	group_2524	NMY3_RS13950	hypothetical protein
HMPIEDBD_03155	group_2525	NMY3_RS13955	ion transporter	PF07885.19	Ion_trans_2
HMPIEDBD_03188	ftnA	NMY3_RS14105	ferritin	PF00210.27	Ferritin
HMPIEDBD_03211	group_2530	NMY3_RS14190	cupin domain-containing protein	PF07883.14	Cupin_2
HMPIEDBD_03212	cpdA	NMY3_RS14195	metallophosphoesterase	PF00149.31	Metallophos
HMPIEDBD_03213	group_2532	NMY3_RS14200	ATP-binding protein
HMPIEDBD_03214	group_2533	NMY3_RS14205	DUF421 domain-containing protein	PF04239.15	DUF421
HMPIEDBD_03215	group_2534	NMY3_RS14210	aminoacyl-tRNA hydrolase	PF01981.19	PTH2
HMPIEDBD_03217	group_1145	NMY3_RS14220	NAD(P)H-dependent oxidoreductase	PF03358.18	FMN_red
HMPIEDBD_03218	group_2535	NMY3_RS14225	ArsR family transcriptional regulator	PF01022.23	HTH_5
HMPIEDBD_03219	group_2536	NMY3_RS14230	hypothetical protein
HMPIEDBD_03220	group_915	NMY3_RS14235	multicopper oxidase domain-containing protein	PF07732.18	Cu-oxidase_3
HMPIEDBD_03221	zupT_2	NMY3_RS14240	ZIP family metal transporter	PF02535.25	Zip
HMPIEDBD_03224	group_2538	NMY3_RS14255	M1 family aminopeptidase	PF17900.4	Peptidase_M1_N
HMPIEDBD_03225	group_2539	NMY3_RS14260	hypothetical protein
HMPIEDBD_03226	topA	NMY3_RS14265	DNA topoisomerase I	PF01751.25	Toprim
HMPIEDBD_03227	teaD_3	NMY3_RS14270	universal stress protein	PF00582.29	Usp
HMPIEDBD_03228	acnA	NMY3_RS14275	aconitate hydratase	PF00330.23	Aconitase
HMPIEDBD_03229	group_2542	NMY3_RS14280	ASCH domain-containing protein	PF04266.17	ASCH
HMPIEDBD_03230	cobB	NMY3_RS14285	NAD-dependent deacylase	PF02146.20	SIR2
HMPIEDBD_03231	msrA	NMY3_RS14290	peptide-methionine (S)-S-oxide reductase MsrA	PF01625.24	PMSR
HMPIEDBD_03233	group_2545	NMY3_RS14300	hypothetical protein
HMPIEDBD_03235	ssuD	NMY3_RS14305	LLM class flavin-dependent oxidoreductase	PF00296.23	Bac_luciferase
HMPIEDBD_03236	gabD1	NMY3_RS14310	NAD-dependent succinate-semialdehyde dehydrogenase	PF00171.25	Aldedh
HMPIEDBD_03237	group_2547	NMY3_RS14315	trimeric intracellular cation channel family protein	PF03458.16	Gly_transporter
HMPIEDBD_03238	group_2548	NMY3_RS14320	hypothetical protein
HMPIEDBD_03241	crnA	NMY3_RS14330	creatininase family protein	PF02633.17	Creatininase
HMPIEDBD_03244	group_1009	NMY3_RS14345	hypothetical protein
HMPIEDBD_03245	group_2939	NMY3_RS14350	secondary thiamine-phosphate synthase enzyme YjbQ	PF01894.20	UPF0047
HMPIEDBD_03247	group_2550	NMY3_RS14355	hypothetical protein
HMPIEDBD_03248	group_2551	NMY3_RS14360	hypothetical protein
HMPIEDBD_03249	ycf3_2	NMY3_RS14365	tetratricopeptide repeat protein	PF00515.31	TPR_1
HMPIEDBD_03251	group_2552	NMY3_RS14375	hypothetical protein
HMPIEDBD_03252	group_2553	NMY3_RS14380	ParA family protein	PF13614.9	AAA_31
HMPIEDBD_03253	rcsC_2	NMY3_RS14385	HAMP domain-containing sensor histidine kinase	PF00512.28	HisKA
HMPIEDBD_03254	group_2554	NMY3_RS14390	hypothetical protein	PF08443.14	RimK
HMPIEDBD_03255	rssB	NMY3_RS14395	response regulator	PF00072.27	Response_reg
HMPIEDBD_03256	group_2556	NMY3_RS14400	dodecin family protein	PF07311.15	Dodecin
HMPIEDBD_03258	ttuD_1	NMY3_RS14410	sulfurtransferase	PF00581.23	Rhodanese
HMPIEDBD_03259	gcvH	NMY3_RS14415	hypothetical protein	PF01597.22	GCV_H
HMPIEDBD_03262	group_2558	NMY3_RS14425	ArsR family transcriptional regulator	PF05124.15	S_layer_C
HMPIEDBD_03263	group_2559	NMY3_RS14430	30S ribosomal protein S4	PF01479.28	S4
HMPIEDBD_03264	rpsM	NMY3_RS14435	30S ribosomal protein S13	PF00416.25	Ribosomal_S13
HMPIEDBD_03266	group_2561	NMY3_RS14440	PadR family transcriptional regulator	PF03551.17	PadR
HMPIEDBD_03271	group_2562	NMY3_RS14465	hypothetical protein
HMPIEDBD_03272	pepF1	NMY3_RS14470	M3 family oligoendopeptidase	PF01432.23	Peptidase_M3
HMPIEDBD_03275	hrp1	NMY3_RS14485	CBS domain-containing protein	PF00571.31	CBS
HMPIEDBD_03276	group_2565	NMY3_RS14490	methane monooxygenase/ammonia monooxygenase subunit B	PF04744.15	Monooxygenase_B
HMPIEDBD_03277	korA	NMY3_RS14500	2-oxoacid:acceptor oxidoreductase subunit alpha	PF01558.21	POR
HMPIEDBD_03278	group_2567	NMY3_RS14505	2-oxoacid:ferredoxin oxidoreductase subunit beta	PF02775.24	TPP_enzyme_C
HMPIEDBD_03280	group_7872	NMY3_RS14510	ammonia monooxygenase	PF12942.10	Archaeal_AmoA
HMPIEDBD_03281	group_3674	NMY3_RS14515	hypothetical protein
HMPIEDBD_03282	pdxS	NMY3_RS14520	pyridoxal 5'-phosphate synthase lyase subunit PdxS	PF01680.20	SOR_SNZ
HMPIEDBD_03283	pdxT	NMY3_RS14525	pyridoxal 5'-phosphate synthase glutaminase subunit PdxT	PF01174.22	SNO
HMPIEDBD_03286	guaB_1	NMY3_RS14545	CBS domain-containing protein	PF00571.31	CBS
HMPIEDBD_03287	ligB	NMY3_RS14550	ATP-dependent DNA ligase	PF04675.17	DNA_ligase_A_N
HMPIEDBD_03288	mboIIM	NMY3_RS14555	site-specific DNA-methyltransferase	PF01555.21	N6_N4_Mtase
HMPIEDBD_03289	group_1463	NMY3_RS14560	hypothetical protein
HMPIEDBD_03293	group_2572	NMY3_RS14580	serine/threonine-protein kinase	PF00069.28	Pkinase
HMPIEDBD_03294	group_2573	NMY3_RS14585	hypothetical protein
HMPIEDBD_03297	groL_1	NMY3_RS14605	thermosome subunit beta	PF00118.27	Cpn60_TCP1
HMPIEDBD_03298	rplK	NMY3_RS14610	50S ribosomal protein L11	PF03946.17	Ribosomal_L11_N
HMPIEDBD_03299	nusG	NMY3_RS14615	transcription elongation factor Spt5	PF03439.16	Spt5-NGN
HMPIEDBD_03301	group_2576	NMY3_RS14625	NUDIX domain-containing protein	PF00293.31	NUDIX
HMPIEDBD_03302	group_2577	NMY3_RS14630	50S ribosomal protein L19e	PF01280.23	Ribosomal_L19e
HMPIEDBD_03303	group_2578	NMY3_RS14635	50S ribosomal protein L32e	PF01655.21	Ribosomal_L32e
HMPIEDBD_03304	sodA	NMY3_RS14640	superoxide dismutase	PF00081.25	Sod_Fe_N
HMPIEDBD_03305	group_2580	NMY3_RS14645	YkgJ family cysteine cluster protein	PF03692.18	CxxCxxCC
HMPIEDBD_03306	group_828	NMY3_RS14650	hypothetical protein
HMPIEDBD_03308	pckA	NMY3_RS14660	phosphoenolpyruvate carboxykinase (ATP)	PF01293.23	PEPCK_ATP
HMPIEDBD_03309	group_2582	NMY3_RS14665	hypothetical protein
HMPIEDBD_03310	nagAb_2	NMY3_RS14670	Rieske 2Fe-2S domain-containing protein	PF00355.29	Rieske
HMPIEDBD_03311	argF	NMY3_RS14675	ornithine carbamoyltransferase	PF02729.24	OTCace_N
HMPIEDBD_03312	ftsY	NMY3_RS14680	signal recognition particle-docking protein FtsY	PF02881.22	SRP54_N
HMPIEDBD_03313	pfdA	NMY3_RS14685	prefoldin subunit alpha	PF02996.20	Prefoldin
HMPIEDBD_03314	group_2587	NMY3_RS14690	type II glyceraldehyde-3-phosphate dehydrogenase
HMPIEDBD_03315	abfD	NMY3_RS14695	4-hydroxyphenylacetate 3-hydroxylase N-terminal domain-containing protein	PF11794.11	HpaB_N
HMPIEDBD_03316	group_2589	NMY3_RS14700	helix-turn-helix domain-containing protein
HMPIEDBD_03317	group_2590	NMY3_RS14705	hypothetical protein
HMPIEDBD_03318	group_2591	NMY3_RS14710	hypothetical protein
HMPIEDBD_03319	mtnP	NMY3_RS14715	S-methyl-5'-thioadenosine phosphorylase	PF01048.23	PNP_UDP_1
HMPIEDBD_03320	apt	NMY3_RS14720	adenine phosphoribosyltransferase	PF00156.30	Pribosyltran
HMPIEDBD_03321	rlmE	NMY3_RS14725	RlmE family RNA methyltransferase	PF01728.22	FtsJ
HMPIEDBD_03322	trpD	NMY3_RS14730	anthranilate phosphoribosyltransferase	PF02885.20	Glycos_trans_3N
HMPIEDBD_03323	pabA	NMY3_RS14735	aminodeoxychorismate/anthranilate synthase component II	PF00117.31	GATase
HMPIEDBD_03324	RBKS	NMY3_RS14740	PfkB family carbohydrate kinase	PF00294.27	PfkB
HMPIEDBD_03325	ecdB	NMY3_RS14745	UbiX family flavin prenyltransferase	PF02441.22	Flavoprotein
HMPIEDBD_03326	group_2599	NMY3_RS14750	KH domain-containing protein	PF00013.32	KH_1
HMPIEDBD_03327	group_2600	NMY3_RS14755	MoaD/ThiS family protein	PF02597.23	ThiS
HMPIEDBD_03328	group_2601	NMY3_RS14760	hypothetical protein	PF00833.21	Ribosomal_S17e
HMPIEDBD_03329	ycfH	NMY3_RS14765	TatD family hydrolase	PF01026.24	TatD_DNase
HMPIEDBD_03330	group_3677	NMY3_RS14770	histone family protein	PF00808.26	CBFD_NFYB_HMF
HMPIEDBD_03332	group_2603	NMY3_RS14780	DUF309 domain-containing protein	PF03745.17	DUF309
HMPIEDBD_03334	sucD	NMY3_RS14785	succinate--CoA ligase subunit alpha	PF02629.22	CoA_binding
HMPIEDBD_03335	sucC	NMY3_RS14790	acetate--CoA ligase family protein	PF08442.13	ATP-grasp_2
HMPIEDBD_03336	group_2606	NMY3_RS14795	hypothetical protein
HMPIEDBD_03338	group_2607	NMY3_RS14805	DUF424 family protein	PF04242.16	DUF424
HMPIEDBD_03339	pyrF	NMY3_RS14810	orotidine 5'-phosphate decarboxylase	PF00215.27	OMPdecase
HMPIEDBD_03340	group_2609	NMY3_RS14815	hypothetical protein
HMPIEDBD_03341	group_2610	NMY3_RS14825	glutamine-hydrolyzing GMP synthase
HMPIEDBD_03342	guaA		GMP synthase [glutamine-hydrolyzing]	PF00117.31	GATase
HMPIEDBD_03344	group_2612	NMY3_RS14835	DUF115 domain-containing protein	PF01973.21	MptE-like
HMPIEDBD_03345	yccU	NMY3_RS14840	CoA-binding protein	PF13380.9	CoA_binding_2
HMPIEDBD_03346	group_2614	NMY3_RS14845	DUF373 family protein	PF04123.16	DUF373
HMPIEDBD_03347	group_2615	NMY3_RS14850	polyprenyl diphosphate synthase	PF01255.22	Prenyltransf
HMPIEDBD_03348	group_2616		hypothetical protein
HMPIEDBD_03349	rppH	NMY3_RS14860	NUDIX domain-containing protein	PF00293.31	NUDIX
HMPIEDBD_03353	group_2618	NMY3_RS14880	Fe(2+)-trafficking protein	PF04362.17	Iron_traffic
HMPIEDBD_03355	purA	NMY3_RS14890	adenylosuccinate synthetase	PF00709.24	Adenylsucc_synt
HMPIEDBD_03356	guaB	NMY3_RS14895	IMP dehydrogenase	PF00478.28	IMPDH
HMPIEDBD_03357	group_1729	NMY3_RS14900	prohibitin family protein	PF01145.28	Band_7
HMPIEDBD_03358	group_2620	NMY3_RS14905	hypothetical protein
HMPIEDBD_03359	mntR_3	NMY3_RS14910	hypothetical protein
HMPIEDBD_03360	group_2621	NMY3_RS14920	hypothetical protein
HMPIEDBD_03361	group_2622	NMY3_RS14925	hypothetical protein
HMPIEDBD_03362	group_2623	NMY3_RS14930	hypothetical protein
HMPIEDBD_03363	group_2624	NMY3_RS14935	alpha/beta hydrolase-fold protein	PF00756.23	Esterase
HMPIEDBD_03365	ilvE_1	NMY3_RS14940	branched-chain amino acid transaminase	PF01063.22	Aminotran_4
HMPIEDBD_03366	group_2626	NMY3_RS14945	aspartate kinase	PF00696.31	AA_kinase
HMPIEDBD_03367	murG_2	NMY3_RS14950	glycosyltransferase	PF04101.19	Glyco_tran_28_C
HMPIEDBD_03368	group_2628	NMY3_RS14955	DUF2024 family protein	PF09630.13	DUF2024
HMPIEDBD_03369	group_2013	NMY3_RS14960	S8 family serine peptidase	PF00082.25	Peptidase_S8
HMPIEDBD_03370	group_2629	NMY3_RS14970	hypothetical protein
HMPIEDBD_03371	group_2630	NMY3_RS14975	hypothetical protein
HMPIEDBD_03372	group_2632	NMY3_RS14980	hypothetical protein	PF11746.11	DUF3303
HMPIEDBD_03373	group_2631	NMY3_RS14985	Lrp/AsnC family transcriptional regulator	PF01037.24	AsnC_trans_reg
HMPIEDBD_03392	group_2635	NMY3_RS15055	hypothetical protein
HMPIEDBD_03395	group_2634	NMY3_RS15065	hypothetical protein
HMPIEDBD_03396	group_2633	NMY3_RS15070	RDD family protein	PF06271.15	RDD
HMPIEDBD_03397	group_3448	NMY3_RS15075	P-II family nitrogen regulator	PF00543.25	P-II
HMPIEDBD_03403	group_2636	NMY3_RS15100	hypothetical protein
HMPIEDBD_03405	group_1953	NMY3_RS15110	CBS domain-containing protein	PF00571.31	CBS
HMPIEDBD_03407	group_2018	NMY3_RS15115	thioredoxin	PF00085.23	Thioredoxin
HMPIEDBD_03409	group_2637	NMY3_RS15120	hypothetical protein	PF19580.2	Exo_endo_phos_3
HMPIEDBD_03410	fieF	NMY3_RS15125	cation diffusion facilitator family transporter	PF01545.24	Cation_efflux
HMPIEDBD_03411	slcC	NMY3_RS15130	NAD(P)-dependent oxidoreductase	PF00389.33	2-Hacid_dh
HMPIEDBD_03413	group_2639	NMY3_RS15140	hypothetical protein
HMPIEDBD_03414	todF	NMY3_RS15145	alpha/beta hydrolase	PF12697.10	Abhydrolase_6
HMPIEDBD_03415	group_2641	NMY3_RS15150	matrixin family metalloprotease	PF00413.27	Peptidase_M10
HMPIEDBD_03417	group_38	NMY3_RS15155	hypothetical protein
HMPIEDBD_03418	group_2642	NMY3_RS15160	hypothetical protein
HMPIEDBD_03425	sasA_17	NMY3_RS15175	hypothetical protein
HMPIEDBD_03427	rssB_4	NMY3_RS15180	response regulator	PF00211.23	Guanylate_cyc
HMPIEDBD_03429	group_2643	NMY3_RS15185	hypothetical protein
HMPIEDBD_03430	group_2644	NMY3_RS15190	hypothetical protein
HMPIEDBD_03432	group_2645	NMY3_RS15200	hypothetical protein
HMPIEDBD_03433	lpxD_3	NMY3_RS15205	LpxD N-terminal domain-containing protein	PF04613.17	LpxD
HMPIEDBD_03434	group_2646	NMY3_RS15210	hypothetical protein
HMPIEDBD_03435	group_1151	NMY3_RS15215	hypothetical protein
HMPIEDBD_03437	group_64	NMY3_RS15225	hypothetical protein
HMPIEDBD_03439	group_342	NMY3_RS15235	winged helix-turn-helix domain-containing protein	PF14947.9	HTH_45
HMPIEDBD_03440	group_2647	NMY3_RS15240	helix-turn-helix domain-containing protein	PF01638.20	HxlR
HMPIEDBD_03441	group_34	NMY3_RS15245	hypothetical protein
HMPIEDBD_03460	group_2771	NMY3_RS15325	hypothetical protein
HMPIEDBD_03488	pgl	NMY3_RS15435	beta-propeller fold lactonase family protein	PF10282.12	Lactonase
HMPIEDBD_03504	mngB_1	NMY3_RS15505	glycoside hydrolase family 38 C-terminal domain-containing protein	PF01074.25	Glyco_hydro_38N
HMPIEDBD_03505	group_1156	NMY3_RS15510	hypothetical protein
HMPIEDBD_03507	group_2653	NMY3_RS15515	hypothetical protein
HMPIEDBD_03508	group_2654	NMY3_RS15520	DNA double-strand break repair nuclease NurA	PF09376.13	NurA
HMPIEDBD_03509	acs_2	NMY3_RS15525	AMP-binding protein	PF16177.8	ACAS_N
HMPIEDBD_03510	group_2655	NMY3_RS15530	hypothetical protein
HMPIEDBD_03512	group_2656	NMY3_RS15540	tyrosine--tRNA ligase	PF00579.28	tRNA-synt_1b
HMPIEDBD_03513	gppA	NMY3_RS15545	hypothetical protein	PF02541.19	Ppx-GppA
HMPIEDBD_03514	ftsH_3	NMY3_RS15550	CDC48 family AAA ATPase	PF02359.21	CDC48_N
HMPIEDBD_03515	group_2658	NMY3_RS15555	hypothetical protein
HMPIEDBD_03516	truD	NMY3_RS15560	tRNA pseudouridine(13) synthase TruD	PF01142.21	TruD
HMPIEDBD_03518	group_2660	NMY3_RS15570	hypothetical protein
HMPIEDBD_03519	group_2661	NMY3_RS15575	CopD family protein	PF05425.16	CopD
HMPIEDBD_03520	group_2662	NMY3_RS15580	hypothetical protein
HMPIEDBD_03521	group_2663	NMY3_RS15585	helix-turn-helix domain-containing protein	PF04182.15	B-block_TFIIIC
HMPIEDBD_03526	lnrL	NMY3_RS15605	ATP-binding cassette domain-containing protein	PF00005.30	ABC_tran
HMPIEDBD_03527	group_2665	NMY3_RS15610	ABC transporter permease	PF01061.27	ABC2_membrane
HMPIEDBD_03530	group_2666	NMY3_RS15630	hypothetical protein
HMPIEDBD_03531	group_2667	NMY3_RS15635	precorrin-3B C(17)-methyltransferase	PF00590.23	TP_methylase
HMPIEDBD_03532	thrA	NMY3_RS15640	aspartate kinase	PF00696.31	AA_kinase
HMPIEDBD_03533	group_3690	NMY3_RS15645	proliferating cell nuclear antigen (pcna)	PF00705.21	PCNA_N
HMPIEDBD_03534	group_2029	NMY3_RS15650	transcription factor S	PF01096.21	TFIIS_C
HMPIEDBD_03535	group_2669	NMY3_RS15655	RpoL/Rpb11 RNA polymerase subunit family protein	PF13656.9	RNA_pol_L_2
HMPIEDBD_03536	group_2670	NMY3_RS15660	hypothetical protein
HMPIEDBD_03537	group_2671	NMY3_RS15665	hypothetical protein
HMPIEDBD_03538	doxA_2	NMY3_RS15670	Rieske 2Fe-2S domain-containing protein	PF00355.29	Rieske
HMPIEDBD_03539	group_352	NMY3_RS15675	winged helix-turn-helix domain-containing protein	PF14947.9	HTH_45
HMPIEDBD_03540	asnS	NMY3_RS15680	asparagine--tRNA ligase	PF01336.28	tRNA_anti-codon
HMPIEDBD_03541	group_2673	NMY3_RS15685	aconitase X catalytic domain-containing protein	PF04412.16	AcnX
HMPIEDBD_03542	group_2674	NMY3_RS15690	DUF126 domain-containing protein	PF01989.19	AcnX_swivel_put
HMPIEDBD_03543	group_2675	NMY3_RS15695	hypothetical protein
HMPIEDBD_03544	ttuA	NMY3_RS15700	TIGR00269 family protein	PF01171.23	ATP_bind_3
HMPIEDBD_03545	group_2677	NMY3_RS15705	hypothetical protein
HMPIEDBD_03546	group_2678	NMY3_RS15710	zinc ribbon domain-containing protein	PF13240.9	zinc_ribbon_2
HMPIEDBD_03547	group_2679	NMY3_RS15715	30S ribosomal protein S15	PF08069.15	Ribosomal_S13_N
HMPIEDBD_03550	serS	NMY3_RS15730	serine--tRNA ligase	PF02403.25	Seryl_tRNA_N
HMPIEDBD_03551	group_2681	NMY3_RS15735	hypothetical protein
HMPIEDBD_03553	group_2684	NMY3_RS15745	hypothetical protein
HMPIEDBD_03554	group_2685	NMY3_RS15750	plastocyanin/azurin family copper-binding protein	PF00127.23	Copper-bind
HMPIEDBD_03555	petB	NMY3_RS15755	cytochrome b N-terminal domain-containing protein	PF00033.22	Cytochrome_B
HMPIEDBD_03556	group_2687	NMY3_RS15760	Rieske 2Fe-2S domain-containing protein	PF00355.29	Rieske
HMPIEDBD_03557	group_2688	NMY3_RS15765	rhomboid family intramembrane serine protease	PF01694.25	Rhomboid
HMPIEDBD_03558	group_2689		hypothetical protein
HMPIEDBD_03559	group_890	NMY3_RS15770	Lrp/AsnC ligand binding domain-containing protein	PF01037.24	AsnC_trans_reg
HMPIEDBD_03560	group_2690	NMY3_RS15775	transcriptional regulator
HMPIEDBD_03563	group_2691	NMY3_RS15785	hypothetical protein
HMPIEDBD_03564	group_1323	NMY3_RS15790	hypothetical protein
HMPIEDBD_03566	cheY	NMY3_RS15795	response regulator	PF00072.27	Response_reg
HMPIEDBD_03567	group_259	NMY3_RS15800	hypothetical protein
HMPIEDBD_03568	group_2693	NMY3_RS15805	hypothetical protein
HMPIEDBD_03572	group_2694	NMY3_RS15820	hypothetical protein
HMPIEDBD_03573	group_1471	NMY3_RS15825	transcription initiation factor IIB family protein	PF00382.22	TFIIB
HMPIEDBD_03574	group_1474	NMY3_RS15830	NADP-dependent malic enzyme	PF00390.22	malic
HMPIEDBD_03577	group_1322	NMY3_RS15845	hypothetical protein
HMPIEDBD_03578	cysQ	NMY3_RS15850	inositol monophosphatase family protein	PF00459.28	Inositol_P
HMPIEDBD_03579	group_2696	NMY3_RS15855	ATP-binding protein	PF01935.20	DUF87
HMPIEDBD_03580	group_2697	NMY3_RS15860	hypothetical protein
HMPIEDBD_03582	smc_2	NMY3_RS15865	SMC family ATPase	PF13476.9	AAA_23
HMPIEDBD_03583	group_2699	NMY3_RS15870	DNA repair exonuclease	PF00149.31	Metallophos
HMPIEDBD_03584	group_3691	NMY3_RS15875	hypothetical protein
HMPIEDBD_03585	group_2700	NMY3_RS15880	hypothetical protein
HMPIEDBD_03586	bsdC	NMY3_RS15885	UbiD family decarboxylase	PF01977.19	UbiD
HMPIEDBD_03590	group_2702	NMY3_RS15895	hypothetical protein
HMPIEDBD_03592	group_2892	NMY3_RS15905	hypothetical protein
HMPIEDBD_03598	group_2703	NMY3_RS15925	hypothetical protein
HMPIEDBD_03599	group_1205	NMY3_RS15930	response regulator	PF00072.27	Response_reg
HMPIEDBD_03615	group_2704	NMY3_RS16000	hypothetical protein
HMPIEDBD_03709	group_2721	NMY3_RS16370	hypothetical protein
HMPIEDBD_03710	group_2722	NMY3_RS16375	nascent polypeptide-associated complex protein	PF01849.21	NAC
HMPIEDBD_03711	group_2723	NMY3_RS16380	hypothetical protein	PF14810.9	TGT_C2
HMPIEDBD_03712	group_2724	NMY3_RS16385	multiprotein-bridging factor 1 family protein	PF01381.25	HTH_3
HMPIEDBD_03713	group_2725	NMY3_RS16390	tRNA (cytidine(56)-2'-O)-methyltransferase	PF01994.19	Trm56
HMPIEDBD_03714	group_3709	NMY3_RS16395	winged helix-turn-helix domain-containing protein	PF01022.23	HTH_5
HMPIEDBD_03715	group_2726	NMY3_RS16400	formate--phosphoribosylaminoimidazolecarboxamide ligase	PF06849.15	DUF1246
HMPIEDBD_03717	act	NMY3_RS16405	NUDIX hydrolase	PF00293.31	NUDIX
HMPIEDBD_03718	group_2728	NMY3_RS16410	carbohydrate kinase family protein
HMPIEDBD_03719	groL1	NMY3_RS16415	thermosome subunit beta	PF00118.27	Cpn60_TCP1
HMPIEDBD_03720	flK	NMY3_RS16420	hypothetical protein
HMPIEDBD_03721	ctaB_1	NMY3_RS16425	heme o synthase	PF01040.21	UbiA
HMPIEDBD_03722	asnC	NMY3_RS16430	Lrp/AsnC family transcriptional regulator	PF13412.9	HTH_24
HMPIEDBD_03723	asd2	NMY3_RS16435	aspartate-semialdehyde dehydrogenase	PF01118.27	Semialdhyde_dh
HMPIEDBD_03724	cobD_2	NMY3_RS16440	histidinol-phosphate transaminase	PF00155.24	Aminotran_1_2
HMPIEDBD_03725	cobQ	NMY3_RS16445	cobyric acid synthase	PF01656.26	CbiA
HMPIEDBD_03726	cobD_1	NMY3_RS16450	cobalamin biosynthesis protein	PF03186.16	CobD_Cbib
HMPIEDBD_03727	cobS	NMY3_RS16455	adenosylcobinamide-GDP ribazoletransferase	PF02654.18	CobS
HMPIEDBD_03729	group_2736	NMY3_RS16465	30S ribosomal protein S27e	PF01667.20	Ribosomal_S27e
HMPIEDBD_03730	group_2737	NMY3_RS16470	50S ribosomal protein L44e	PF00935.22	Ribosomal_L44
HMPIEDBD_03731	group_2738	NMY3_RS16950	hypothetical protein
HMPIEDBD_03732	group_2739	NMY3_RS16475	ribosome biogenesis protein	PF03587.17	EMG1
HMPIEDBD_03733	group_2740	NMY3_RS16480	RNase P subunit	PF04032.19	Rpr2
HMPIEDBD_03734	group_2741	NMY3_RS16485	30S ribosomal protein S19e	PF01090.22	Ribosomal_S19e
HMPIEDBD_03735	group_2742	NMY3_RS16490	DNA-binding protein	PF01984.23	dsDNA_bind
HMPIEDBD_03736	ccr	NMY3_RS16495	zinc-binding dehydrogenase	PF08240.15	ADH_N
HMPIEDBD_03737	citE	NMY3_RS16500	CoA ester lyase	PF03328.17	HpcH_HpaI
HMPIEDBD_03738	ribE	NMY3_RS16505	riboflavin synthase	PF00677.20	Lum_binding
HMPIEDBD_03739	ribB	NMY3_RS16510	3,4-dihydroxy-2-butanone-4-phosphate synthase	PF00926.22	DHBP_synthase
HMPIEDBD_03740	ribH	NMY3_RS16515	6,7-dimethyl-8-ribityllumazine synthase	PF00885.22	DMRL_synthase
HMPIEDBD_03741	group_2747	NMY3_RS16520	GTP cyclohydrolase IIa	PF05165.15	GCH_III
HMPIEDBD_03742	dadD	NMY3_RS16525	amidohydrolase family protein	PF01979.23	Amidohydro_1
HMPIEDBD_03743	ribD2	NMY3_RS16530	dihydrofolate reductase family protein	PF01872.20	RibD_C
HMPIEDBD_03744	group_2750	NMY3_RS16535	transcription factor	PF02002.20	TFIIE_alpha
HMPIEDBD_03745	garR	NMY3_RS16540	NAD(P)-dependent oxidoreductase	PF03446.18	NAD_binding_2
HMPIEDBD_03746	group_2752	NMY3_RS16545	hypothetical protein
HMPIEDBD_03747	group_2753	NMY3_RS16550	hypothetical protein
HMPIEDBD_03748	group_2754	NMY3_RS16555	hypothetical protein
HMPIEDBD_03750	group_2755	NMY3_RS16565	hypothetical protein
HMPIEDBD_03752	group_2756	NMY3_RS16575	SprT family zinc-dependent metalloprotease	PF01863.20	YgjP-like
HMPIEDBD_03753	dinB	NMY3_RS16580	DUF72 domain-containing protein	PF01904.21	DUF72
HMPIEDBD_03754	group_2758	NMY3_RS16585	hypothetical protein
HMPIEDBD_03756	group_2037	NMY3_RS16595	hypothetical protein
HMPIEDBD_03757	group_2759	NMY3_RS16600	SagB/ThcOx family dehydrogenase	PF00881.27	Nitroreductase

## Sheet: Nitrosocosmicus unique gene
locus#	Gene Cluster	NCBI locus#	Function	Pfam acc	Pfam name
HMPIEDBD_00003	group_1333	NMY3_RS00020	hypothetical protein
HMPIEDBD_00013	group_2041	NMY3_RS00065	ion transporter	PF00520.34	Ion_trans
HMPIEDBD_00018	pknD_1	NMY3_RS00090	6-bladed beta-propeller	PF01436.24	NHL
HMPIEDBD_00047	group_2766	NMY3_RS00230	hypothetical protein
HMPIEDBD_00081	group_2705	NMY3_RS00380	hypothetical protein
HMPIEDBD_00090	clcD	NMY3_RS00420	dienelactone hydrolase family protein	PF01738.21	DLH
HMPIEDBD_00146	cpnA_2	NMY3_RS00645	hypothetical protein
HMPIEDBD_00390	dinG_2	NMY3_RS01695	helicase C-terminal domain-containing protein	PF06733.18	DEAD_2
HMPIEDBD_00392	cshA	NMY3_RS01705	DEAD/DEAH box helicase	PF00270.32	DEAD
HMPIEDBD_00395	group_2794	NMY3_RS01720	acyl-CoA thioesterase	PF03061.25	4HBT
HMPIEDBD_00396	group_2795	NMY3_RS01725	hypothetical protein
HMPIEDBD_00397	group_2796	NMY3_RS01730	hypothetical protein
HMPIEDBD_00398	group_1146	NMY3_RS01735	NAD(P)H-dependent oxidoreductase	PF03358.18	FMN_red
HMPIEDBD_00407	group_1143	NMY3_RS01785	peptidylprolyl isomerase	PF02516.17	STT3
HMPIEDBD_00426	group_2818	NMY3_RS01875	hypothetical protein
HMPIEDBD_00431	group_1532	NMY3_RS01900	FTR1 family protein	PF03239.17	FTR1
HMPIEDBD_00436	tdh_1	NMY3_RS01920	alcohol dehydrogenase catalytic domain-containing protein	PF08240.15	ADH_N
HMPIEDBD_00437	group_2823	NMY3_RS01925	hypothetical protein
HMPIEDBD_00438	group_2824	NMY3_RS01930	multicopper oxidase domain-containing protein	PF07732.18	Cu-oxidase_3
HMPIEDBD_00443	group_2826	NMY3_RS01950	asparagine synthase C-terminal domain-containing protein	PF00733.24	Asn_synthase
HMPIEDBD_00450	group_2830	NMY3_RS01975	hypothetical protein
HMPIEDBD_00451	group_2831	NMY3_RS01980	RidA family protein	PF14588.9	YjgF_endoribonc
HMPIEDBD_00454	group_2833	NMY3_RS01995	hypothetical protein
HMPIEDBD_00455	group_4123	NMY3_RS02000	hypothetical protein
HMPIEDBD_00458	group_2836	NMY3_RS02015	RIO1 family regulatory kinase/ATPase	PF01163.25	RIO1
HMPIEDBD_00459	group_2837	NMY3_RS02020	CCA tRNA nucleotidyltransferase	PF01909.26	NTP_transf_2
HMPIEDBD_00461	cmk_1	NMY3_RS02030	AAA family ATPase	PF13238.9	AAA_18
HMPIEDBD_00462	group_2838	NMY3_RS02035	RNA-binding domain-containing protein	PF01877.20	RNA_binding
HMPIEDBD_00463	sseA	NMY3_RS02040	rhodanese-like domain-containing protein	PF00581.23	Rhodanese
HMPIEDBD_00471	group_2845	NMY3_RS02075	type II methionyl aminopeptidase	PF00557.27	Peptidase_M24
HMPIEDBD_00478	group_1764	NMY3_RS02110	hypothetical protein
HMPIEDBD_00490	group_458	NMY3_RS02175	molecular chaperone DnaJ	PF00226.34	DnaJ
HMPIEDBD_00493	group_3774	NMY3_RS02190	translation initiation factor IF-2	PF01873.20	eIF-5_eIF-2B
HMPIEDBD_00496	group_3775	NMY3_RS02200	minichromosome maintenance protein MCM	PF14551.9	MCM_N
HMPIEDBD_00497	group_2861	NMY3_RS02205	hypothetical protein	PF05916.14	Sld5
HMPIEDBD_00499	group_4124	NMY3_RS02215	hypothetical protein
HMPIEDBD_00502	group_2865	NMY3_RS02230	hypothetical protein
HMPIEDBD_00507	mntB_1	NMY3_RS02255	metal ABC transporter permease	PF00950.20	ABC-3
HMPIEDBD_00510	ureD1	NMY3_RS02270	urease accessory protein UreD	PF01774.20	UreD
HMPIEDBD_00515	group_3776	NMY3_RS02295	TCP-1/cpn60 chaperonin family protein	PF00118.27	Cpn60_TCP1
HMPIEDBD_00569	group_2897	NMY3_RS02520	hypothetical protein
HMPIEDBD_00570	glnA	NMY3_RS02525	type I glutamate--ammonia ligase	PF03951.22	Gln-synt_N
HMPIEDBD_00605	group_2918	NMY3_RS02670	hypothetical protein
HMPIEDBD_00615	group_347	NMY3_RS02715	winged helix-turn-helix domain-containing protein	PF14947.9	HTH_45
HMPIEDBD_00619	group_2926	NMY3_RS02735	hypothetical protein
HMPIEDBD_00626	ndhI_3	NMY3_RS02770	4Fe-4S binding protein	PF12838.10	Fer4_7
HMPIEDBD_00629	acs_1	NMY3_RS02785	acetate--CoA ligase	PF16177.8	ACAS_N
HMPIEDBD_00638	group_2937	NMY3_RS02820	VTT domain-containing protein	PF09335.14	SNARE_assoc
HMPIEDBD_00645	bacC_2	NMY3_RS02850	SDR family oxidoreductase	PF13561.9	adh_short_C2
HMPIEDBD_00651	group_2938	NMY3_RS02865	hypothetical protein
HMPIEDBD_00736	group_2944	NMY3_RS03245	50S ribosomal protein L13	PF00572.21	Ribosomal_L13
HMPIEDBD_00753	group_1208	NMY3_RS03335	hypothetical protein
HMPIEDBD_00756	dapE_1	NMY3_RS03350	M20/M25/M40 family metallo-hydrolase	PF01546.31	Peptidase_M20
HMPIEDBD_00761	spkB	NMY3_RS03375	pentapeptide repeat-containing protein	PF00805.25	Pentapeptide
HMPIEDBD_00781	group_2967	NMY3_RS03465	50S ribosomal protein L2	PF00181.26	Ribosomal_L2
HMPIEDBD_00784	acyP	NMY3_RS03480	acylphosphatase	PF00708.21	Acylphosphatase
HMPIEDBD_00790	group_351	NMY3_RS03510	winged helix-turn-helix domain-containing protein	PF14947.9	HTH_45
HMPIEDBD_00803	ddpF	NMY3_RS03570	ABC transporter ATP-binding protein	PF00005.30	ABC_tran
HMPIEDBD_00819	group_899	NMY3_RS03650	hypothetical protein
HMPIEDBD_00826	leuD	NMY3_RS03680	3-isopropylmalate dehydratase small subunit	PF00694.22	Aconitase_C
HMPIEDBD_00840	gpmA	NMY3_RS03735	histidine phosphatase family protein	PF00300.25	His_Phos_1
HMPIEDBD_00876	group_3015	NMY3_RS03890	hypothetical protein	PF01870.21	Hjc
HMPIEDBD_00880	pcaF	NMY3_RS03910	thiolase domain-containing protein	PF00108.26	Thiolase_N
HMPIEDBD_00899	sadH	NMY3_RS04005	SDR family NAD(P)-dependent oxidoreductase	PF00106.28	adh_short
HMPIEDBD_00923	group_1790	NMY3_RS04110	hypothetical protein
HMPIEDBD_00927	group_3046	NMY3_RS04130	hypothetical protein
HMPIEDBD_00932	group_3051	NMY3_RS04155	KEOPS complex kinase/ATPase Bud32	PF00069.28	Pkinase
HMPIEDBD_00949	group_1218	NMY3_RS04245	DNA-binding protein	PF01918.24	Alba
HMPIEDBD_00954	group_3070	NMY3_RS04270	hypothetical protein
HMPIEDBD_00965	radD	NMY3_RS04325	DEAD/DEAH box helicase	PF04851.18	ResIII
HMPIEDBD_00967	dbpA	NMY3_RS04340	helicase-related protein	PF00270.32	DEAD
HMPIEDBD_00972	nanM_1	NMY3_RS04365	kelch repeat-containing protein	PF01344.28	Kelch_1
HMPIEDBD_00975	group_1816	NMY3_RS04380	hypothetical protein
HMPIEDBD_00986	group_3085	NMY3_RS04430	hypothetical protein
HMPIEDBD_01250	pchB	NMY3_RS05495	chorismate mutase	PF01817.24	CM_2
HMPIEDBD_01253	group_3117	NMY3_RS05510	NADPH-dependent F420 reductase	PF03807.20	F420_oxidored
HMPIEDBD_01255	group_3119	NMY3_RS05525	cupredoxin domain-containing protein
HMPIEDBD_01259	ctaA_2	NMY3_RS05540	COX15/CtaA family protein	PF02628.18	COX15-CtaA
HMPIEDBD_01260	group_1195	NMY3_RS05545	hypothetical protein
HMPIEDBD_01264	group_3124	NMY3_RS05565	Fe-S cluster assembly protein SufB	PF19295.2	SufBD_N
HMPIEDBD_01274	pknD_2	NMY3_RS05605	6-bladed beta-propeller	PF01436.24	NHL
HMPIEDBD_01280	group_3135	NMY3_RS05635	RNA polymerase Rpb4
HMPIEDBD_01292	group_1850	NMY3_RS05685	translation initiation factor	PF01253.25	SUI1
HMPIEDBD_01361	group_1405	NMY3_RS05975	phosphosulfolactate synthase	PF02679.18	ComA
HMPIEDBD_01364	group_1578	NMY3_RS05990	CAP domain-containing protein	PF00188.29	CAP
HMPIEDBD_01370	inhA	NMY3_RS06020	DJ-1/PfpI family protein	PF01965.27	DJ-1_PfpI
HMPIEDBD_01379	glnA1	NMY3_RS06060	type I glutamate--ammonia ligase	PF03951.22	Gln-synt_N
HMPIEDBD_01381	nanT_2	NMY3_RS06070	MFS transporter	PF07690.19	MFS_1
HMPIEDBD_01398	mdtL_2	NMY3_RS06150	MFS transporter	PF07690.19	MFS_1
HMPIEDBD_01402	yrdA	NMY3_RS06165	gamma carbonic anhydrase family protein	PF00132.27	Hexapep
HMPIEDBD_01409	group_1411	NMY3_RS06190	hypothetical protein
HMPIEDBD_01410	prcB_4	NMY3_RS06200	proteasome subunit beta	PF00227.29	Proteasome
HMPIEDBD_01430	group_3169	NMY3_RS06300	hypothetical protein
HMPIEDBD_01449	group_3181	NMY3_RS06385	hypothetical protein
HMPIEDBD_01452	group_3184	NMY3_RS06400	hypothetical protein
HMPIEDBD_01457	group_3187	NMY3_RS06430	hypothetical protein
HMPIEDBD_01690	ydjG	NMY3_RS07390	aldo/keto reductase	PF00248.24	Aldo_ket_red
HMPIEDBD_01702	group_2782	NMY3_RS07445	L-dopachrome tautomerase-related protein	PF03022.19	MRJP
HMPIEDBD_01828	gloB_3	NMY3_RS07980	rhodanese-like domain-containing protein	PF00581.23	Rhodanese
HMPIEDBD_01846	group_3228	NMY3_RS08055	hypothetical protein	PF01428.19	zf-AN1
HMPIEDBD_01867	bcpA	NMY3_RS08160	isocitrate lyase/PEP mutase family protein	PF13714.9	PEP_mutase
HMPIEDBD_01869	group_1885	NMY3_RS08170	glycosyltransferase family A protein	PF00535.29	Glycos_transf_2
HMPIEDBD_01879	group_913	NMY3_RS08210	NosD domain-containing protein	PF05048.16	NosD
HMPIEDBD_01898	ytrF	NMY3_RS08305	ABC transporter permease	PF12704.10	MacB_PCD
HMPIEDBD_01899	carA_3	NMY3_RS08310	type 1 glutamine amidotransferase	PF00117.31	GATase
HMPIEDBD_01919	thiI	NMY3_RS08410	tRNA (5-methylaminomethyl-2-thiouridylate)-methyltransferase	PF02568.17	ThiI
HMPIEDBD_01929	group_3278	NMY3_RS08455	ribosomal L7Ae/L30e/S12e/Gadd45 family protein	PF01248.29	Ribosomal_L7Ae
HMPIEDBD_01940	tpx	NMY3_RS08510	redoxin domain-containing protein	PF00578.24	AhpC-TSA
HMPIEDBD_01949	group_3292	NMY3_RS08550	uL30 family ribosomal protein	PF00327.23	Ribosomal_L30
HMPIEDBD_01950	group_3293	NMY3_RS08555	uL15 family ribosomal protein	PF00828.22	Ribosomal_L27A
HMPIEDBD_01952	group_3295	NMY3_RS08565	adenylate kinase	PF13207.9	AAA_17
HMPIEDBD_01955	group_3298		hypothetical protein
HMPIEDBD_01959	group_3302	NMY3_RS08595	hypothetical protein
HMPIEDBD_01968	group_3310	NMY3_RS08640	class I SAM-dependent methyltransferase family protein	PF02475.19	Met_10
HMPIEDBD_01970	group_3312	NMY3_RS08650	TIGR00303 family protein	PF02277.20	DBI_PRT
HMPIEDBD_01979	corA_3	NMY3_RS08690	magnesium transporter CorA family protein	PF01544.21	CorA
HMPIEDBD_01982	mshD	NMY3_RS08700	N-acetyltransferase	PF00583.28	Acetyltransf_1
HMPIEDBD_01983	group_3325		hypothetical protein	PF14947.9	HTH_45
HMPIEDBD_02033	group_1075	NMY3_RS08920	DUF2382 domain-containing protein	PF09557.13	DUF2382
HMPIEDBD_02047	group_3350	NMY3_RS08985	right-handed parallel beta-helix repeat-containing protein	PF05048.16	NosD
HMPIEDBD_02048	group_3351	NMY3_RS08990	hypothetical protein
HMPIEDBD_02100	group_3354	NMY3_RS09210	hypothetical protein
HMPIEDBD_02117	ndx1_2	NMY3_RS09275	NUDIX domain-containing protein	PF00293.31	NUDIX
HMPIEDBD_02119	group_3356	NMY3_RS09285	hypothetical protein
HMPIEDBD_02134	gluQ	NMY3_RS09355	glutamate--tRNA ligase	PF00749.24	tRNA-synt_1c
HMPIEDBD_02144	ndhH	NMY3_RS09400	NADH-quinone oxidoreductase subunit D	PF00346.22	Complex1_49kDa
HMPIEDBD_02149	ndhD	NMY3_RS09425	NADH-quinone oxidoreductase subunit M	PF00361.23	Proton_antipo_M
HMPIEDBD_02152	udg	NMY3_RS09440	uracil-DNA glycosylase	PF03167.22	UDG
HMPIEDBD_02160	tdcB_2	NMY3_RS09460	threonine ammonia-lyase	PF00291.28	PALP
HMPIEDBD_02161	ycdF	NMY3_RS09465	SDR family oxidoreductase	PF13561.9	adh_short_C2
HMPIEDBD_02203	hemB_1	NMY3_RS09630	porphobilinogen synthase	PF00490.24	ALAD
HMPIEDBD_02205	group_1399	NMY3_RS09645	alcohol dehydrogenase	PF08240.15	ADH_N
HMPIEDBD_02208	group_3398	NMY3_RS09655	DUF120 domain-containing protein	PF01982.19	CTP-dep_RFKase
HMPIEDBD_02210	group_3400	NMY3_RS09665	hypothetical protein
HMPIEDBD_02212	group_3401	NMY3_RS09675	hypothetical protein
HMPIEDBD_02218	group_2046	NMY3_RS09705	hypothetical protein
HMPIEDBD_02221	lysY	NMY3_RS09720	N-acetyl-gamma-glutamyl-phosphate reductase	PF01118.27	Semialdhyde_dh
HMPIEDBD_02224	asnC_3	NMY3_RS09735	Lrp/AsnC family transcriptional regulator	PF13412.9	HTH_24
HMPIEDBD_02225	leuA_1	NMY3_RS09740	2-isopropylmalate synthase	PF00682.22	HMGL-like
HMPIEDBD_02233	group_3418	NMY3_RS09780	glycosyltransferase family 2 protein	PF13632.9	Glyco_trans_2_3
HMPIEDBD_02246	group_3426	NMY3_RS09850	CPBP family glutamic-type intramembrane protease	PF02517.19	Rce1-like
HMPIEDBD_02248	group_3427	NMY3_RS09860	ABC transporter substrate-binding protein	PF00496.25	SBP_bac_5
HMPIEDBD_02252	group_3431	NMY3_RS09880	hypothetical protein
HMPIEDBD_02258	group_3436	NMY3_RS09905	hypothetical protein
HMPIEDBD_02262	group_3439	NMY3_RS09925	DUF192 domain-containing protein	PF02643.18	DUF192
HMPIEDBD_02278	group_3536		hypothetical protein
HMPIEDBD_02282	hit	NMY3_RS10025	HIT family protein	PF01230.26	HIT
HMPIEDBD_02289	group_3530	NMY3_RS10060	DUF371 domain-containing protein	PF04027.16	DUF371
HMPIEDBD_02291	group_3528	NMY3_RS10070	TlpA disulfide reductase family protein	PF00578.24	AhpC-TSA
HMPIEDBD_02292	group_3527	NMY3_RS10075	putative RNA uridine N3 methyltransferase	PF02598.20	Methyltrn_RNA_3
HMPIEDBD_02293	group_3526	NMY3_RS10080	50S ribosomal protein L3	PF00297.25	Ribosomal_L3
HMPIEDBD_02294	group_3525	NMY3_RS10085	50S ribosomal protein L4	PF00573.25	Ribosomal_L4
HMPIEDBD_02297	group_3900	NMY3_RS10100	50S ribosomal protein L22	PF00237.22	Ribosomal_L22
HMPIEDBD_02301	group_3899	NMY3_RS10120	30S ribosomal protein S17	PF00366.23	Ribosomal_S17
HMPIEDBD_02311	fgd_3	NMY3_RS10180	LLM class flavin-dependent oxidoreductase	PF00296.23	Bac_luciferase
HMPIEDBD_02322	trpE	NMY3_RS10235	anthranilate synthase component I family protein	PF04715.16	Anth_synt_I_N
HMPIEDBD_02341	mngB_2	NMY3_RS10330	phosphoglycolate phosphatase	PF08282.15	Hydrolase_3
HMPIEDBD_02357	group_3479	NMY3_RS10410	hypothetical protein
HMPIEDBD_02364	serB	NMY3_RS10445	phosphoserine phosphatase SerB	PF12710.10	HAD
HMPIEDBD_02380	group_3469	NMY3_RS10510	hypothetical protein
HMPIEDBD_02382	hicd_2	NMY3_RS10520	isocitrate/isopropylmalate dehydrogenase family protein	PF00180.23	Iso_dh
HMPIEDBD_02383	leuA_2	NMY3_RS10525	2-isopropylmalate synthase	PF00682.22	HMGL-like
HMPIEDBD_02395	group_1219	NMY3_RS10580	DNA-binding protein	PF01918.24	Alba
HMPIEDBD_02396	group_3457	NMY3_RS10585	hypothetical protein
HMPIEDBD_02456	group_3447	NMY3_RS10845	hypothetical protein
HMPIEDBD_02466	group_2283	NMY3_RS10895	hypothetical protein
HMPIEDBD_02472	nadK_3	NMY3_RS10925	NAD(+)/NADH kinase	PF20143.2	NAD_kinase_C
HMPIEDBD_02483	group_2293	NMY3_RS10980	glycosyltransferase	PF00535.29	Glycos_transf_2
HMPIEDBD_02484	group_2294	NMY3_RS10985	hypothetical protein
HMPIEDBD_02492	group_1113	NMY3_RS11025	hypothetical protein
HMPIEDBD_02497	ppm1	NMY3_RS11050	polyprenol monophosphomannose synthase	PF00535.29	Glycos_transf_2
HMPIEDBD_02500	group_2304	NMY3_RS11065	hypothetical protein
HMPIEDBD_02505	purF_1	NMY3_RS11090	amidophosphoribosyltransferase	PF13522.9	GATase_6
HMPIEDBD_02506	group_2310	NMY3_RS11095	hypothetical protein
HMPIEDBD_02525	carAc	NMY3_RS11190	Rieske (2Fe-2S) protein	PF00355.29	Rieske
HMPIEDBD_02541	tatC_2	NMY3_RS11265	twin-arginine translocase subunit TatC	PF00902.21	TatC
HMPIEDBD_02545	nadE_1	NMY3_RS11285	NAD+ synthase	PF02540.20	NAD_synthase
HMPIEDBD_02551	group_2343	NMY3_RS11315	hypothetical protein
HMPIEDBD_02563	group_2351		hypothetical protein
HMPIEDBD_02564	group_2352	NMY3_RS11375	hypothetical protein
HMPIEDBD_02567	otnI	NMY3_RS11390	sugar phosphate isomerase/epimerase family protein	PF01261.27	AP_endonuc_2
HMPIEDBD_02569	group_2354	NMY3_RS11400	hypothetical protein
HMPIEDBD_02570	group_2355	NMY3_RS11405	hypothetical protein
HMPIEDBD_02595	group_2361	NMY3_RS11515	hypothetical protein
HMPIEDBD_02611	group_1686	NMY3_RS11580	hypothetical protein
HMPIEDBD_02616	dapE_2	NMY3_RS11605	M20/M25/M40 family metallo-hydrolase	PF01546.31	Peptidase_M20
HMPIEDBD_02621	group_2370	NMY3_RS11630	NAD(P)/FAD-dependent oxidoreductase
HMPIEDBD_02622	group_2371	NMY3_RS11635	hypothetical protein
HMPIEDBD_02623	group_2372	NMY3_RS11640	hypothetical protein
HMPIEDBD_02624	group_2373	NMY3_RS11645	leucine--tRNA ligase	PF00133.25	tRNA-synt_1
HMPIEDBD_02637	group_2380	NMY3_RS11710	hypothetical protein
HMPIEDBD_02730	group_2407	NMY3_RS12100	pyridoxamine 5'-phosphate oxidase family protein	PF01243.23	Putative_PNPOx
HMPIEDBD_02731	group_2408	NMY3_RS12105	hypothetical protein
HMPIEDBD_02733	group_2409	NMY3_RS12110	V-type ATP synthase subunit I	PF01496.22	V_ATPase_I
HMPIEDBD_02738	ntpA	NMY3_RS12130	V-type ATP synthase subunit A	PF02874.26	ATP-synt_ab_N
HMPIEDBD_02746	group_1295	NMY3_RS12170	hypothetical protein
HMPIEDBD_02757	group_2420	NMY3_RS12220	hypothetical protein
HMPIEDBD_02762	yedA	NMY3_RS12245	EamA family transporter	PF00892.23	EamA
HMPIEDBD_02778	group_902	NMY3_RS12310	zf-TFIIB domain-containing protein	PF13453.9	zf-TFIIB
HMPIEDBD_02828	group_2428	NMY3_RS12490	iron-containing redox enzyme family protein	PF03070.19	TENA_THI-4
HMPIEDBD_02911	group_2429		hypothetical protein
HMPIEDBD_02920	group_1137	NMY3_RS12855	GNAT family N-acetyltransferase	PF00583.28	Acetyltransf_1
HMPIEDBD_02921	group_2430	NMY3_RS12860	polyprenyl synthetase family protein	PF00348.20	polyprenyl_synt
HMPIEDBD_02923	group_2432	NMY3_RS12870	FxLYD domain-containing protein
HMPIEDBD_02924	group_2433	NMY3_RS12875	hypothetical protein
HMPIEDBD_02925	group_2434	NMY3_RS12880	metallophosphoesterase	PF00149.31	Metallophos
HMPIEDBD_02927	carA_2	NMY3_RS12890	glutamine-hydrolyzing carbamoyl-phosphate synthase small subunit	PF00988.25	CPSase_sm_chain
HMPIEDBD_02937	group_2443	NMY3_RS12935	CBS domain-containing protein	PF01381.25	HTH_3
HMPIEDBD_02943	tuf_2	NMY3_RS12965	translation elongation factor EF-1 subunit alpha	PF00009.30	GTP_EFTU
HMPIEDBD_02951	group_1300	NMY3_RS13005	hypothetical protein
HMPIEDBD_02984	group_2460	NMY3_RS13145	hypothetical protein
HMPIEDBD_02998	group_4457	NMY3_RS13210	translation initiation factor eIF-1A	PF01176.22	eIF-1a
HMPIEDBD_03002	group_2473	NMY3_RS13230	hypothetical protein
HMPIEDBD_03004	group_2475	NMY3_RS13240	pantetheine-phosphate adenylyltransferase	PF01467.29	CTP_transf_like
HMPIEDBD_03005	group_1139	NMY3_RS16745	4Fe-4S binding protein	PF12838.10	Fer4_7
HMPIEDBD_03008	group_3072	NMY3_RS13260	DUF1622 domain-containing protein	PF07784.14	DUF1622
HMPIEDBD_03094	group_2484	NMY3_RS13645	hypothetical protein
HMPIEDBD_03095	group_2485	NMY3_RS13650	hypothetical protein
HMPIEDBD_03100	group_2489	NMY3_RS13675	hypothetical protein
HMPIEDBD_03108	group_2493	NMY3_RS13710	hypothetical protein
HMPIEDBD_03118	group_2502	NMY3_RS13760	phosphatase PAP2 family protein	PF01569.24	PAP2
HMPIEDBD_03125	group_2507	NMY3_RS13795	THUMP domain-containing protein	PF02926.20	THUMP
HMPIEDBD_03142	group_2517	NMY3_RS13870	hypothetical protein
HMPIEDBD_03143	group_2518	NMY3_RS13875	AAA family ATPase	PF00158.29	Sigma54_activat
HMPIEDBD_03148	group_2003	NMY3_RS13900	winged helix-turn-helix transcriptional regulator	PF13412.9	HTH_24
HMPIEDBD_03151	group_1138	NMY3_RS13920	GNAT family N-acetyltransferase	PF00583.28	Acetyltransf_1
HMPIEDBD_03211	group_2530	NMY3_RS14190	cupin domain-containing protein	PF07883.14	Cupin_2
HMPIEDBD_03215	group_2534	NMY3_RS14210	aminoacyl-tRNA hydrolase	PF01981.19	PTH2
HMPIEDBD_03217	group_1145	NMY3_RS14220	NAD(P)H-dependent oxidoreductase	PF03358.18	FMN_red
HMPIEDBD_03225	group_2539	NMY3_RS14260	hypothetical protein
HMPIEDBD_03229	group_2542	NMY3_RS14280	ASCH domain-containing protein	PF04266.17	ASCH
HMPIEDBD_03233	group_2545	NMY3_RS14300	hypothetical protein
HMPIEDBD_03256	group_2556	NMY3_RS14400	dodecin family protein	PF07311.15	Dodecin
HMPIEDBD_03262	group_2558	NMY3_RS14425	ArsR family transcriptional regulator	PF05124.15	S_layer_C
HMPIEDBD_03266	group_2561	NMY3_RS14440	PadR family transcriptional regulator	PF03551.17	PadR
HMPIEDBD_03276	group_2565	NMY3_RS14490	methane monooxygenase/ammonia monooxygenase subunit B	PF04744.15	Monooxygenase_B
HMPIEDBD_03278	group_2567	NMY3_RS14505	2-oxoacid:ferredoxin oxidoreductase subunit beta	PF02775.24	TPP_enzyme_C
HMPIEDBD_03286	guaB_1	NMY3_RS14545	CBS domain-containing protein	PF00571.31	CBS
HMPIEDBD_03287	ligB	NMY3_RS14550	ATP-dependent DNA ligase	PF04675.17	DNA_ligase_A_N
HMPIEDBD_03301	group_2576	NMY3_RS14625	NUDIX domain-containing protein	PF00293.31	NUDIX
HMPIEDBD_03310	nagAb_2	NMY3_RS14670	Rieske 2Fe-2S domain-containing protein	PF00355.29	Rieske
HMPIEDBD_03318	group_2591	NMY3_RS14710	hypothetical protein
HMPIEDBD_03332	group_2603	NMY3_RS14780	DUF309 domain-containing protein	PF03745.17	DUF309
HMPIEDBD_03336	group_2606	NMY3_RS14795	hypothetical protein
HMPIEDBD_03341	group_2610	NMY3_RS14825	glutamine-hydrolyzing GMP synthase
HMPIEDBD_03342	guaA		GMP synthase [glutamine-hydrolyzing]	PF00117.31	GATase
HMPIEDBD_03353	group_2618	NMY3_RS14880	Fe(2+)-trafficking protein	PF04362.17	Iron_traffic
HMPIEDBD_03370	group_2629	NMY3_RS14970	hypothetical protein
HMPIEDBD_03405	group_1953	NMY3_RS15110	CBS domain-containing protein	PF00571.31	CBS
HMPIEDBD_03411	slcC	NMY3_RS15130	NAD(P)-dependent oxidoreductase	PF00389.33	2-Hacid_dh
HMPIEDBD_03414	todF	NMY3_RS15145	alpha/beta hydrolase	PF12697.10	Abhydrolase_6
HMPIEDBD_03425	sasA_17	NMY3_RS15175	hypothetical protein
HMPIEDBD_03435	group_1151	NMY3_RS15215	hypothetical protein
HMPIEDBD_03504	mngB_1	NMY3_RS15505	glycoside hydrolase family 38 C-terminal domain-containing protein	PF01074.25	Glyco_hydro_38N
HMPIEDBD_03505	group_1156	NMY3_RS15510	hypothetical protein
HMPIEDBD_03509	acs_2	NMY3_RS15525	AMP-binding protein	PF16177.8	ACAS_N
HMPIEDBD_03510	group_2655	NMY3_RS15530	hypothetical protein
HMPIEDBD_03519	group_2661	NMY3_RS15575	CopD family protein	PF05425.16	CopD
HMPIEDBD_03534	group_2029	NMY3_RS15650	transcription factor S	PF01096.21	TFIIS_C
HMPIEDBD_03536	group_2670	NMY3_RS15660	hypothetical protein
HMPIEDBD_03538	doxA_2	NMY3_RS15670	Rieske 2Fe-2S domain-containing protein	PF00355.29	Rieske
HMPIEDBD_03545	group_2677	NMY3_RS15705	hypothetical protein
HMPIEDBD_03546	group_2678	NMY3_RS15710	zinc ribbon domain-containing protein	PF13240.9	zinc_ribbon_2
HMPIEDBD_03547	group_2679	NMY3_RS15715	30S ribosomal protein S15	PF08069.15	Ribosomal_S13_N
HMPIEDBD_03557	group_2688	NMY3_RS15765	rhomboid family intramembrane serine protease	PF01694.25	Rhomboid
HMPIEDBD_03558	group_2689		hypothetical protein
HMPIEDBD_03568	group_2693	NMY3_RS15805	hypothetical protein
HMPIEDBD_03577	group_1322	NMY3_RS15845	hypothetical protein
HMPIEDBD_03583	group_2699	NMY3_RS15870	DNA repair exonuclease	PF00149.31	Metallophos
HMPIEDBD_03585	group_2700	NMY3_RS15880	hypothetical protein
HMPIEDBD_03599	group_1205	NMY3_RS15930	response regulator	PF00072.27	Response_reg
HMPIEDBD_03719	groL1	NMY3_RS16415	thermosome subunit beta	PF00118.27	Cpn60_TCP1
HMPIEDBD_03731	group_2738	NMY3_RS16950	hypothetical protein
HMPIEDBD_03732	group_2739	NMY3_RS16475	ribosome biogenesis protein	PF03587.17	EMG1
HMPIEDBD_03735	group_2742	NMY3_RS16490	DNA-binding protein	PF01984.23	dsDNA_bind
HMPIEDBD_03736	ccr	NMY3_RS16495	zinc-binding dehydrogenase	PF08240.15	ADH_N
HMPIEDBD_03746	group_2752	NMY3_RS16545	hypothetical protein
HMPIEDBD_03747	group_2753	NMY3_RS16550	hypothetical protein
HMPIEDBD_03748	group_2754	NMY3_RS16555	hypothetical protein
HMPIEDBD_03750	group_2755	NMY3_RS16565	hypothetical protein
HMPIEDBD_03753	dinB	NMY3_RS16580	DUF72 domain-containing protein	PF01904.21	DUF72
HMPIEDBD_03754	group_2758	NMY3_RS16585	hypothetical protein
HMPIEDBD_03757	group_2759	NMY3_RS16600	SagB/ThcOx family dehydrogenase	PF00881.27	Nitroreductase

## Sheet: Key core genes descrived in MS
locus#	Gene Cluster	NCBI locus#	Function	Pfam acc	Pfam name	Note
Urea		Urea metabolism
HMPIEDBD_00520	group_2880	NMY3_RS02320	urea transporter	PF03253.17	UT
HMPIEDBD_00520	group_2880	NMY3_RS02320	urea transporter	PF03253.17	UT
HMPIEDBD_00510	ureD1	NMY3_RS02270	urease accessory protein UreD	PF01774.20	UreD	UreD
HMPIEDBD_00511	ureG	NMY3_RS02275	urease accessory protein UreG	PF02492.22	cobW	UreG
HMPIEDBD_00512	ureF	NMY3_RS02280	urease accessory UreF family protein	PF01730.19	UreF	UreF
HMPIEDBD_00516	ureC	NMY3_RS02300	urease subunit alpha	PF00449.23	Urease_alpha	UreA
HMPIEDBD_00517	ureB	NMY3_RS02305	urease subunit beta	PF00699.23	Urease_beta	UreB
HMPIEDBD_00518	ureA	NMY3_RS02310	urease subunit gamma	PF00547.21	Urease_gamma	UreC
Ammonia monooxyganase		Ammonia oxidation
HMPIEDBD_03276	group_2565	NMY3_RS14490	methane monooxygenase/ammonia monooxygenase subunit B	PF04744.15	Monooxygenase_B	amoB
HMPIEDBD_03280	group_7872	NMY3_RS14510	ammonia monooxygenase	PF12942.10	Archaeal_AmoA	amoA
HMPIEDBD_03281	group_3674	NMY3_RS14515	hypothetical protein			amoX
HMPIEDBD_03551	group_2681	NMY3_RS15735	hypothetical protein			amoY
HMPIEDBD_00810	group_2988	NMY3_RS03605	hypothetical protein			amoC
Ammonium transporter		Ammonia transporter
HMPIEDBD_00434	nrgA	NMY3_RS01910	ammonium transporter	PF00909.24	Ammonium_transp	Amt-1
Organics and sugar transporter		Transportation of organics
HMPIEDBD_00521	group_2881	NMY3_RS02325	sodium/solute symporter	PF00474.20	SSF
HMPIEDBD_00857	pstC	NMY3_RS03805	phosphate ABC transporter permease subunit PstC	PF00528.25	BPD_transp_1
HMPIEDBD_00858	pstA	NMY3_RS03810	phosphate ABC transporter permease PstA	PF00528.25	BPD_transp_1
HMPIEDBD_02249	group_3428	NMY3_RS09865	ABC transporter permease	PF00528.25	BPD_transp_1
HMPIEDBD_02250	group_3429	NMY3_RS09870	ABC transporter permease	PF00528.25	BPD_transp_1
HMPIEDBD_02336	yfcA	NMY3_RS10305	sulfite exporter TauE/SafE family protein	PF01925.22	TauE
HMPIEDBD_02520	group_2318	NMY3_RS11165	site-2 protease family protein	PF02163.25	Peptidase_M50
HMPIEDBD_02723	group_2403	NMY3_RS12065	penicillin-binding protein activator	PF01094.31	ANF_receptor
Carbon meabolism		Carbon fixation
HMPIEDBD_01937	pccB	NMY3_RS08495	acyl-CoA carboxylase subunit beta	PF01039.25	Carboxyl_trans
HMPIEDBD_01938	cfiB	NMY3_RS08500	acetyl-CoA carboxylase biotin carboxylase subunit	PF00289.25	Biotin_carb_N
HMPIEDBD_01939	group_3284	NMY3_RS08505	acetyl-CoA carboxylase biotin carboxyl carrier protein subunit	PF00364.25	Biotin_lipoyl
HMPIEDBD_03236	gabD1	NMY3_RS14310	NAD-dependent succinate-semialdehyde dehydrogenase	PF00171.25	Aldedh
HMPIEDBD_03334	sucD	NMY3_RS14785	succinate--CoA ligase subunit alpha	PF02629.22	CoA_binding
HMPIEDBD_02728	epi	NMY3_RS12090	methylmalonyl-CoA epimerase	PF13669.9	Glyoxalase_4
HMPIEDBD_00920	group_3043	NMY3_RS04095	GNAT family N-acetyltransferase	PF00583.28	Acetyltransf_1
HMPIEDBD_01982	mshD	NMY3_RS08700	N-acetyltransferase	PF00583.28	Acetyltransf_1
HMPIEDBD_00750	mvaA	NMY3_RS03315	hydroxymethylglutaryl-CoA reductase, degradative	PF00368.21	HMG-CoA_red
HMPIEDBD_02243	fadB	NMY3_RS09835	3-hydroxyacyl-CoA dehydrogenase family protein	PF02737.21	3HCDH_N
HMPIEDBD_03334	sucD	NMY3_RS14785	succinate--CoA ligase subunit alpha	PF02629.22	CoA_binding
HMPIEDBD_03335	sucC	NMY3_RS14790	acetate--CoA ligase family protein	PF08442.13	ATP-grasp_2
HMPIEDBD_02901	carA_1	NMY3_RS12770	CoA-transferase	PF01144.26	CoA_trans
HMPIEDBD_03345	yccU	NMY3_RS14840	CoA-binding protein	PF13380.9	CoA_binding_2
HMPIEDBD_00758	group_2958	NMY3_RS03360	hypothetical protein			Succinyl-CoA ligase (ADP-forming) subnit alpha
		Copper domain-containing proteins
HMPIEDBD_00438	group_2824	NMY3_RS01930	multicopper oxidase domain-containing protein	PF07732.18	Cu-oxidase_3
HMPIEDBD_03220	group_915	NMY3_RS14235	multicopper oxidase domain-containing protein	PF07732.18	Cu-oxidase_3
HMPIEDBD_01255	group_3119	NMY3_RS05525	cupredoxin domain-containing protein
HMPIEDBD_01258	petE_8	NMY3_RS05535	cupredoxin domain-containing protein	PF13473.9	Cupredoxin_1
HMPIEDBD_01424	group_3163	NMY3_RS06270	cupredoxin domain-containing protein	PF13473.9	Cupredoxin_1

## Sheet: Glycosyltransferase
JGI Gene ID	JGI locus#	Product	Pfam acc	Pfam Name	Note
2657390309	Ga0114842_11991	Glycosyltransferase involved in cell wall bisynthesis	PF00534	Glycosyl transferases group 1	Members of this family transfer activated sugars to a variety of substrates, including glycogen, Fructose-6-phosphate and lipopolysaccharides. Members of this family transfer UDP, ADP, GDP or CMP linked sugars. The eukaryotic glycogen synthases may be distant members of this family.
2657390313	Ga0114842_11995	Glycosyltransferase involved in cell wall bisynthesis
2657391108	Ga0114842_111790	Glycosyltransferase involved in cell wall bisynthesis
2657391111	Ga0114842_111793	Glycosyltransferase involved in cell wall bisynthesis
2657391112	Ga0114842_111794	Glycosyltransferase involved in cell wall bisynthesis
2657391915	Ga0114842_112597	Glycosyl transferases group 1
2657390294	Ga0114842_11976	Glycosyltransferase, catalytic subunit of cellulose synthase and poly-beta-1,6-N-acetylglucosamine synthase	PF00535	Glycosyl transferase family 2	Diverse family, transferring sugar from UDP-glucose, UDP-N-acetyl- galactosamine, GDP-mannose or CDP-abequose, to a range of substrates including cellulose, dolichol phosphate and teichoic acids.
2657390317	Ga0114842_11999	Glycosyltransferase involved in cell wall bisynthesis
2657390766	Ga0114842_111448	Glycosyltransferase, catalytic subunit of cellulose synthase and poly-beta-1,6-N-acetylglucosamine synthase
2657390824	Ga0114842_111506	glucosyl-3-phosphoglycerate synthase
2657391114	Ga0114842_111796	Glycosyltransferase involved in cell wall bisynthesis
2657391198	Ga0114842_111880	dolichol-phosphate mannosyltransferase
2657391212	Ga0114842_111894	hyaluronan synthase
2657391416	Ga0114842_112098	Glycosyl transferase family 2
2657391831	Ga0114842_112513	Glycosyltransferase involved in cell wall bisynthesis
2657391995	Ga0114842_112677	Glycosyl transferase family 2
2657392730	Ga0114842_113412	dolichol-phosphate mannosyltransferase
2657390372	Ga0114842_111054	anthranilate phosphoribosyltransferase	PF00591	Glycosyl transferase family, a/b domain	This family includes anthranilate phosphoribosyltransferase (TrpD), thymidine phosphorylase. All these proteins can transfer a phosphorylated ribose substrate.
2657389330	Ga0114842_1112	UDP-N-acetylglucosamine--dolichyl-phosphate N-acetylglucosaminephosphotransferase	PF00953	Glycosyl transferase family 4	This entry represents a family of UDP-GlcNAc/MurNAc: polyisoprenol-P GlcNAc/MurNAc-1-P transferases. Members of the family include eukaryotic N-acetylglucosamine-1-phosphate transferases, which catalyse the conversion of UDP-N-acteyl-D-glucosamine and dolichyl phosphate to UMP and N-acetyl-D-glucosaminyl-diphosphodolichol in the glycosylation pathway; and bacterial phospho-N-acetylmuramoyl-pentap…
2657390372	Ga0114842_111054	anthranilate phosphoribosyltransferase	PF02885	Glycosyl transferase family, helical bundle domain	This family includes anthranilate phosphoribosyltransferase (TrpD), thymidine phosphorylase. All these proteins can transfer a phosphorylated ribose substrate.
2657390327	Ga0114842_111009	UDP-N-acetylglucosamine:LPS N-acetylglucosamine transferase	PF04101	Glycosyltransferase family 28 C-terminal domain	The glycosyltransferase family 28 includes monogalactosyldiacylglycerol synthase (Swiss:P93115, EC 2.4.1.46) and UDP-N-acetylglucosamine transferase (Swiss:P74657, EC 2.4.1.-). Structural analysis suggests the C-terminal domain contains the UDP-GlcNAc binding site.
2657391659	Ga0114842_112341	conserved hypothetical protein
2657390313	Ga0114842_11995	Glycosyltransferase involved in cell wall bisynthesis	PF13439	Glycosyltransferase Family 4	MshA belongs to the GT-B structural family of glycosyltransferases whose members have a two-domain structure with both domains exhibiting a Rossman-type fold [1]. This entry represents the N-terminal domain found in MshA and the subfamily 4 of glycosyltransferases family 1.
2657390810	Ga0114842_111492	Glycosyltransferase involved in cell wall bisynthesis
2657391111	Ga0114842_111793	Glycosyltransferase involved in cell wall bisynthesis
2657391828	Ga0114842_112510	Glycosyltransferase Family 4
2657392705	Ga0114842_113387	Glycosyltransferase involved in cell wall bisynthesis
2657391465	Ga0114842_112147	Glycosyltransferase, catalytic subunit of cellulose synthase and poly-beta-1,6-N-acetylglucosamine synthase	PF13632	Glycosyl transferase family group 2	Members of this family of prokaryotic proteins include putative glucosyltransferases, which are involved in bacterial capsule biosynthesis
2657391107	Ga0114842_111789	Glycosyltransferase involved in cell wall bisynthesis	PF13692	Glycosyl transferases group 1
2657392705	Ga0114842_113387	Glycosyltransferase involved in cell wall bisynthesis
